# Supplementary material for: Genetic diversity, SNP-trait associations and genomic selection accuracy in a west African collection of Kersting’s groundnut [Macrotyloma geocarpum(Harms) Maréchal & Baudet]
Source: PLoS One. 2020 Jun 30;15(6):e0234769. doi: 10.1371/journal.pone.0234769 (PMC7326195; doi:10.1371/journal.pone.0234769)
Supplement: S1 Table — (XLSX) [file pone.0234769.s001.xlsx]

## Sheet: Table S1
S1 Table: Characteristics of the 113 SNP markers with minor allele frequencies (MAF) > 0.05 in 281 accessions of Kersting's groundnut
Allele Identity	Allele Sequence	Trimmed Sequence	SNP	SNP Position	Call rate	SNP reproducibility	Minor Allele Frequency (MAF)	Observed Heterozygosity (HO)	Expected Heterozygosity (HE)	Total gene diversity (HT)
100026865|F|0-8:T>C-8:T>C	TGCAGAGCTTCAAATGCCTCACAGTTTTGCACATCTTCACCCACCAAATTTTCATGTGGGTACCCCTTC	TGCAGAGCTTCAAATGCCTCACAGTTTTGCACATCTTCACCCACCAAATTTTCATGTGGGTACCCCTTC	8:T>C	8	1	1	0.12545	0.01	0.22	0.3314
100026949|F|0-59:C>T-59:C>T	TGCAGCAAGAATTATTGAACCTGGCCGCCAAACTGCTACAAAAGCTAAAACACCTCTGGCAGCGTCATC	TGCAGCAAGAATTATTGAACCTGGCCGCCAAACTGCTACAAAAGCTAAAACACCTCTGGCAGCGTCATC	59:C>T	59	0.996454	1	0.07527	0	0.14	0.4956
100027951|F|0-29:C>T-29:C>T	TGCAGAAATTGAACACATGTAAAATGAAACATTATCTTGTCAAGAGATGATACAGAGAAAGCATGTAAA	TGCAGAAATTGAACACATGTAAAATGAAACATTATCTTGTCAAGAGATGATACAGAGAAAGCATGTAAA	29:C>T	29	0.992908	1	0.06989	0.01	0.13	0.487
100027985|F|0-60:A>G-60:A>G	TGCAGAACATTTTCTTGGATCCATTTCTTCACTAAATTTGCAAAACGGAGGAAATTTATAACAGTTTCA	TGCAGAACATTTTCTTGGATCCATTTCTTCACTAAATTTGCAAAACGGAGGAAATTTATAACAGTTTCA	60:A>G	60	1	1	0.07706	0.01	0.14	0.4943
100028021|F|0-31:C>G-31:C>G	TGCAGAACTGGCAAAGTTTACAAGGAAGCAACGGTCTGTACTCGTTTGAGATCCAAATGAGACCAAAGT	TGCAGAACTGGCAAAGTTTACAAGGAAGCAACGGTCTGTACTCGTTTGAGATCCAAATGAGACCAAAGT	31:C>G	31	0.996454	1	0.07527	0	0.14	0.4956
100028044|F|0-45:A>G-45:A>G	TGCAGAAGAAGCTCTTCGGAAAGGGCGCTTCCGAGAAGAAGGAGAAGATGAAAGCCTTGACGGAGGTCA	TGCAGAAGAAGCTCTTCGGAAAGGGCGCTTCCGAGAAGAAGGAGAAGATGAAAGCCTTGACGGAGGTCA	45:A>G	45	0.971631	1	0.06452	0.01	0.12	0.1938
100028250|F|0-47:G>T-47:G>T	TGCAGAATGTGAAAATTATTTTTGGTTACTGTGCTGTTTTTCTTTTTGATAGTAATAATTACAGATCGG	TGCAGAATGTGAAAATTATTTTTGGTTACTGTGCTGTTTTTCTTTTTGATAGTAATAATTAC	47:G>T	47	0.996454	1	0.14875	0.03	0.25	0.3871
100028284|F|0-65:G>A-65:G>A	TGCAGAATTGACCAGTTAGGGAGAAGGAAGAAGGAGTATATTACTAGGTTTTTGAGAAACTTTCCGTTC	TGCAGAATTGACCAGTTAGGGAGAAGGAAGAAGGAGTATATTACTAGGTTTTTGAGAAACTTTCCGTTC	65:G>A	65	0.996454	1	0.10036	0	0.18	0.5017
100028983|F|0-31:A>T-31:A>T	TGCAGATGCTCAAAGTCAAGAAGAAACTGTGAATATATGTATGATTATTCAATAAACCTATACTCATAC	TGCAGATGCTCAAAGTCAAGAAGAAACTGTGAATATATGTATGATTATTCAATAAACCTATACTCATAC	31:A>T	31	0.989362	1	0.06989	0.01	0.13	0.4873
100029038|F|0-24:G>C-24:G>C	TGCAGATGTTTGTGTGATTGAGCTGGGAGGCACTGTGGGTAAGATTTTTACTTGGGGATGATGCCTCTG	TGCAGATGTTTGTGTGATTGAGCTGGGAGGCACTGTGGGTAAGATTTTTACTTGGGGATGATGCCTCTG	24:G>C	24	0.989362	1	0.07885	0.01	0.15	0.4963
100029163|F|0-66:A>G-66:A>G	TGCAGCAAAAAGATAGATTCAACATATTTTTTTGTATTTCCTTATTTTCTCTTTTGTTCTAATTTTACT	TGCAGCAAAAAGATAGATTCAACATATTTTTTTGTATTTCCTTATTTTCTCTTTTGTTCTAATTTTACT	66:A>G	66	0.992908	1	0.21685	0.02	0.34	0.442
100029294|F|0-35:C>A-35:C>A	TGCAGCAATTCAGTAGTAGTGAGTACACCTTGACACTGCATCTGCATCAATCAACACAATCAAAGTTGA	TGCAGCAATTCAGTAGTAGTGAGTACACCTTGACACTGCATCTGCATCAATCAACACAATCAAAGTTGA	35:C>A	35	0.996454	1	0.07527	0	0.14	0.4956
100029356|F|0-11:A>G-11:A>G	TGCAGCACGCAATGGCGCAGCAGTTTCCAAAACTGATGTGCCACTAGTAACTAGATCTTCAATTATCAA	TGCAGCACGCAATGGCGCAGCAGTTTCCAAAACTGATGTGCCACTAGTAACTAGATCTTCAATTATCAA	11:A>G	11	0.996454	1	0.07348	0	0.14	0.494
100029363|F|0-9:G>A-9:G>A	TGCAGCACTGGATAGACCCCACTTCAAAACTCCGTCACCAGTTTCCCCACCATTCCCTGAAACAGCTTT	TGCAGCACTGGATAGACCCCACTTCAAAACTCCGTCACCAGTTTCCCCACCATTCCCTGAAACAGCTTT	9:G>A	9	0.98227	1	0.07527	0	0.14	0.4956
100029758|F|0-15:C>G-15:C>G	TGCAGCCTTGGCTGCCGCAATGTCTTCAGCCTTTGCACCTTCCCCTAATGTAGTATTCGGGCATGGTTC	TGCAGCCTTGGCTGCCGCAATGTCTTCAGCCTTTGCACCTTCCCCTAATGTAGTATTCGGGCATGGTTC	15:C>G	15	0.996454	1	0.14516	0.01	0.25	0.3846
100029787|F|0-67:A>C-67:A>C	TGCAGCGCCGGTATTTTTTCTTTTTCCTTTTCTTTTGTAAATTTGGTTTTGATCAAAGGACTTTATAAG	TGCAGCGCCGGTATTTTTTCTTTTTCCTTTTCTTTTGTAAATTTGGTTTTGATCAAAGGACTTTATAAG	67:A>C	67	0.907801	1	0.21864	0	0.34	0.4168
100029863|F|0-24:C>T-24:C>T	TGCAGCTACCTTCTTATTGCGAAACAACACATCATTCTTATGCTTTCACAAACTTCACACTACCCTAGC	TGCAGCTACCTTCTTATTGCGAAACAACACATCATTCTTATGCTTTCACAAACTTCACACTACCCTAGC	24:C>T	24	0.968085	1	0.06272	0.01	0.12	0.4603
100029935|F|0-66:T>A-66:T>A	TGCAGCTCCCACAATCAGAAGTCCAAATCCAGACAGCAGAAATGCCATTTGGCCTGTGCTTGGCCCTGT	TGCAGCTCCCACAATCAGAAGTCCAAATCCAGACAGCAGAAATGCCATTTGGCCTGTGCTTGGCCCTGT	66:T>A	66	0.946809	1	0.07706	0	0.14	0.4963
100030029|F|0-62:C>G-62:C>G	TGCAGCTGCTTGTTTAGCCACTGCAGATGCATATTGGAAAGTACTGATCACACTTGCTGGCTCGAAATC	TGCAGCTGCTTGTTTAGCCACTGCAGATGCATATTGGAAAGTACTGATCACACTTGCTGGCTCGAAATC	62:C>G	62	0.836879	1	0.07527	0	0.14	0.4956
100030563|F|0-18:T>C-18:T>C	TGCAGGGAGAGCTACTACTGGAGCTCCTTCTGCGAGTTCTTCGATCTCCGACGGCGTCGGAGAGTGCGA	TGCAGGGAGAGCTACTACTGGAGCTCCTTCTGCGAGTTCTTCGATCTCCGACGGCGTCGGAGAGTGCGA	18:T>C	18	0.964539	1	0.07527	0	0.14	0.4956
100030620|F|0-14:C>T-14:C>T	TGCAGGGTCTTTTCCTGTTTACTCTTTCAAGTTCTCATGCTTCCACTATAAATGATGTATTAGTTCAAT	TGCAGGGTCTTTTCCTGTTTACTCTTTCAAGTTCTCATGCTTCCACTATAAATGATGTATTAGTTCAAT	14:C>T	14	0.989362	1	0.07885	0.01	0.15	0.4958
100030725|F|0-48:G>T-48:G>T	TGCAGGTGAAAGATAGCGCGTGACCGGTTTACGGGTCACTCACACATTGTTATAAACTCTTCTCTCTCC	TGCAGGTGAAAGATAGCGCGTGACCGGTTTACGGGTCACTCACACATTGTTATAAACTCTTCTCTCTCC	48:G>T	48	0.957447	1	0.07527	0.01	0.14	0.4934
100030821|F|0-34:A>C-34:A>C	TGCAGGTTTCAATCCCACCCTTCAATTTTCCTCAAGCGTTTCTTTGACATGTATTTTATCCCAATAGAT	TGCAGGTTTCAATCCCACCCTTCAATTTTCCTCAAGCGTTTCTTTGACATGTATTTTATCCCAATAGAT	34:A>C	34	0.989362	1	0.22401	0.02	0.35	0.4151
100030841|F|0-48:G>A-48:G>A	TGCAGGTTTTGGTAAGTGGAACATTGACCAAGAGTCTCATGGTCAATAGTTATTGATAGTTTTTTCTTA	TGCAGGTTTTGGTAAGTGGAACATTGACCAAGAGTCTCATGGTCAATAGTTATTGATAGTTTTTTCTTA	48:G>A	48	0.992908	1	0.07885	0	0.15	0.4971
100031003|F|0-50:G>A-50:G>A	TGCAGTAGACGCACAAGTGCAGGAACATTTGGGGATCTTTTCCAAGAATCGGGTGACAAAAGAATCACA	TGCAGTAGACGCACAAGTGCAGGAACATTTGGGGATCTTTTCCAAGAATCGGGTGACAAAAGAATCACA	50:G>A	50	0.996454	1	0.14875	0.03	0.25	0.3856
100031216|F|0-19:C>T-19:C>T	TGCAGTCATTCAAAATGTCCTTAGTTATACTATAAATCAGCAGTAGAACTCTACAAAATTTGAATCCAA	TGCAGTCATTCAAAATGTCCTTAGTTATACTATAAATCAGCAGTAGAACTCTACAAAATTTGAATCCAA	19:C>T	19	1	1	0.06093	0.01	0.11	0.2966
100031261|F|0-10:C>T-10:C>T	TGCAGTCTAACAGATAGAAATTTCCTTGTTTCATCTAGTTATACGATGAATTCTGTCTTCTTTTCTTTA	TGCAGTCTAACAGATAGAAATTTCCTTGTTTCATCTAGTTATACGATGAATTCTGTCTTCTTTTCTTTA	10:C>T	10	1	1	0.12186	0.01	0.21	0.3288
100031415|F|0-17:T>G-17:T>G	TGCAGTGCCGACGCGACTTGATATGTACATACGATAGATAATGACAAGCAGCAAGTGATAGTTGAAGAA	TGCAGTGCCGACGCGACTTGATATGTACATACGATAGATAATGACAAGCAGCAAGTGATAGTTGAAGAA	17:T>G	17	1	1	0.07527	0.01	0.14	0.4941
100031465|F|0-16:G>T-16:G>T	TGCAGTGGCCAATACTGTTGCTGTAATCTCCATTATGAGCTGCATTTCCATCACCATTTGATAGTAGTA	TGCAGTGGCCAATACTGTTGCTGTAATCTCCATTATGAGCTGCATTTCCATCACCATTTGATAGTAGTA	16:G>T	16	0.989362	1	0.14875	0.02	0.25	0.384
100031558|F|0-21:T>C-21:T>C	TGCAGTTACCAAGAGAACAGTTAGGACATTGGACTCGTCTTCATCTGTTGCTGCTGGTGGACTTGATGG	TGCAGTTACCAAGAGAACAGTTAGGACATTGGACTCGTCTTCATCTGTTGCTGCTGGTGGACTTGATGG	21:T>C	21	0.992908	1	0.05914	0	0.11	0.473
100031571|F|0-22:T>A-22:T>A	TGCAGTTAGACCTTGTTTCAACTTTGGAAGGCATGAAGACAAGTTTGGAAATCGTCTCATCTTGATCAA	TGCAGTTAGACCTTGTTTCAACTTTGGAAGGCATGAAGACAAGTTTGGAAATCGTCTCATCTTGATCAA	22:T>A	22	0.925532	1	0.17921	0.01	0.29	0.5038
100031903|F|0-40:T>G-40:T>G	TGCAGTTTGGAATGCAGAATCCATATCTTTAGTGACAATATGCATTATGTCTGTGGTACTAATACTCCA	TGCAGTTTGGAATGCAGAATCCATATCTTTAGTGACAATATGCATTATGTCTGTGGTACTAATACTCCA	40:T>G	40	1	1	0.07527	0	0.14	0.4956
100031959|F|0-38:T>A-38:T>A	TGCAGTTTTTCAAAAGGTCTAAAAACTGAAAACCTAACTTCCTGCTGGGTACCATTGCTTCATGCACTC	TGCAGTTTTTCAAAAGGTCTAAAAACTGAAAACCTAACTTCCTGCTGGGTACCATTGCTTCATGCACTC	38:T>A	38	0.957447	1	0.06989	0	0.13	0.4883
100047692|F|0-38:C>G-38:C>G	TGCAGAAAGCCATAGGCCTAAAATTTTGTAATGTTGTACAAGTTACAGATCGGAAGAGCGGTTCAGCAG	TGCAGAAAGCCATAGGCCTAAAATTTTGTAATGTTGTACAAGTTAC	38:C>G	38	1	1	0.07527	0	0.14	0.4956
100047888|F|0-27:T>C-27:T>C	TGCAGAATGCAGAGAGGCAGAACATCCTATATGGTTTGTGTTCTTTTCATTTCTTACAGATCGGAAGAG	TGCAGAATGCAGAGAGGCAGAACATCCTATATGGTTTGTGTTCTTTTCATTTCTTAC	27:T>C	27	1	1	0.09319	0.01	0.17	0.501
100048752|F|0-13:G>A-13:G>A	TGCAGCTGTTGGCGGGAGTTCTGATGTTATTATTACAGATCGGAAGAGCGGTTCAGCAGGAATGCCGAG	TGCAGCTGTTGGCGGGAGTTCTGATGTTATTATTAC	13:G>A	13	0.996454	1	0.22581	0.02	0.35	0.4148
100049473|F|0-21:G>A-21:G>A	TGCAGTGTGTTTGTTTTATTCGTAAAATGATGTATTTTCCTTTTTACAGATCGGAAGAGCGGTTCAGCA	TGCAGTGTGTTTGTTTTATTCGTAAAATGATGTATTTTCCTTTTTAC	21:G>A	21	1	1	0.08423	0.02	0.15	0.4968
100049758|F|0-5:C>T-5:C>T	TGCAGCGATGTTAAGTGTCACAATTTGTATCTTACAGATCGGAAGAGCGGTTCAGCAGGAATGCCGAGA	TGCAGCGATGTTAAGTGTCACAATTTGTATCTTAC	5:C>T	5	0.70922	1	0.07885	0.01	0.15	0.4958
100060155|F|0-26:C>G-26:C>G	TGCAGAATGGGGGCATTTTCTTGGGGCCATTTCGGAATGCTCCTAATATTACTCACATGAATCTTCTTT	TGCAGAATGGGGGCATTTTCTTGGGGCCATTTCGGAATGCTCCTAATATTACTCACATGAATCTTCTTT	26:C>G	26	0.996454	1	0.14695	0.02	0.25	0.381
100060615|F|0-62:A>T-62:A>T	TGCAGAAAATTTTTGCTTTAGTAAAGATTGACTTGGAAAGTGTTATTCTACCTTAGGAAGTGAGAAAAC	TGCAGAAAATTTTTGCTTTAGTAAAGATTGACTTGGAAAGTGTTATTCTACCTTAGGAAGTGAGAAAAC	62:A>T	62	1	1	0.13082	0.02	0.23	0.3335
100061345|F|0-43:C>G-43:C>G	TGCAGGAACTGCGCACCATTGAAACTAGCAACACCTTTCGCTCCAAAAGCCTCCATTTTTACAGATCGG	TGCAGGAACTGCGCACCATTGAAACTAGCAACACCTTTCGCTCCAAAAGCCTCCATTTTTAC	43:C>G	43	0.996454	1	0.14695	0.01	0.25	0.3875
100061694|F|0-42:A>G-42:A>G	TGCAGTCTCTATCTAATGACGGCTGAAAAATATAAAATAAGCATTGATTTATATATATATATATATTTT	TGCAGTCTCTATCTAATGACGGCTGAAAAATATAAAATAAGCATTGATTTATATATATATATATATTTT	42:A>G	42	0.992908	1	0.07527	0	0.14	0.4956
100061946|F|0-12:G>A-12:G>A	TGCAGACAAAGTGGAGAGGTATGCTAAACTGTTTTTCACAATGCTGAATCTTTCAGGATGCAACAAAGC	TGCAGACAAAGTGGAGAGGTATGCTAAACTGTTTTTCACAATGCTGAATCTTTCAGGATGCAACAAAGC	12:G>A	12	0.897163	1	0.23118	0	0.36	0.4145
100069888|F|0-39:C>T-39:C>T	TGCAGCAGGAAAATAGTGTAGATGGTACCAAAGCAACTGCTCTATGGACTGATAATTTCTTTGATTTTT	TGCAGCAGGAAAATAGTGTAGATGGTACCAAAGCAACTGCTCTATGGACTGATAATTTCTTTGATTTTT	39:C>T	39	1	1	0.08065	0.01	0.15	0.4965
100069907|F|0-66:C>T-66:C>T	TGCAGAAACTGTTGTTGTTGTACTGCTATCACAGTAAGTCAAAAAAATATTGATGTTACACTCTCTCAA	TGCAGAAACTGTTGTTGTTGTACTGCTATCACAGTAAGTCAAAAAAATATTGATGTTACACTCTCTCAA	66:C>T	66	0.996454	1	0.07885	0.01	0.15	0.4964
100069931|F|0-41:C>G-41:C>G	TGCAGATGCATATTGGAAAGTACTGATCACACTTGCTGGCTCGAAATCAAAATTGCAATAAGGTTGATT	TGCAGATGCATATTGGAAAGTACTGATCACACTTGCTGGCTCGAAATCAAAATTGCAATAAGGTTGATT	41:C>G	41	0.996454	1	0.07885	0.01	0.15	0.4934
100069954|F|0-40:T>C-40:T>C	TGCAGGTAAAGTTTACTTGACACCCCATTTCCTGATTCGGTATGTTCTTTTGTCAAATTTTACAGATCG	TGCAGGTAAAGTTTACTTGACACCCCATTTCCTGATTCGGTATGTTCTTTTGTCAAATTTTAC	40:T>C	40	1	1	0.07527	0.01	0.14	0.4925
100069968|F|0-29:G>T-29:G>T	TGCAGTTCAATTGGATGCATATGTCTGTCGTTTAGGTAAGTTATAATCATTAGGTTGTCCAATGCATTT	TGCAGTTCAATTGGATGCATATGTCTGTCGTTTAGGTAAGTTATAATCATTAGGTTGTCCAATGCATTT	29:G>T	29	1	1	0.07706	0	0.14	0.4963
100070227|F|0-52:T>C-52:T>C	TGCAGCATCTTCTTTTTCTCCACCAATTTCAATTCTTTCTTTACTGCACGTCTAATTCTTCTTCTTCTT	TGCAGCATCTTCTTTTTCTCCACCAATTTCAATTCTTTCTTTACTGCACGTCTAATTCTTCTTCTTCTT	52:T>C	52	1	1	0.18817	0.03	0.31	0.4911
100070528|F|0-26:T>C-26:T>C	TGCAGTTGATTTAGTTTTGTAAAGCCTTCTCTGGCATTTTCATTGTCAATGTACCTCCGAAATTATAAT	TGCAGTTGATTTAGTTTTGTAAAGCCTTCTCTGGCATTTTCATTGTCAATGTACCTCCGAAATTATAAT	26:T>C	26	1	1	0.07348	0	0.14	0.494
100075398|F|0-45:T>C-45:T>C	TGCAGAGAATTACATAATATTATAACAAAACTGCCCACCAAATTTTTACTCAATTGGATAAGGGATTGA	TGCAGAGAATTACATAATATTATAACAAAACTGCCCACCAAATTTTTACTCAATTGGATAAGGGATTGA	45:T>C	45	0.929078	1	0.07168	0	0.13	0.4924
100079072|F|0-50:A>G-50:A>G	TGCAGAATTTCCATAGATAAGGTGCTTCCCACACATAGTTCTTTGCCTCGAATTTACAGATCGGAAGAG	TGCAGAATTTCCATAGATAAGGTGCTTCCCACACATAGTTCTTTGCCTCGAATTTAC	50:A>G	50	0.996454	1	0.11828	0.23	0.21	0.4582
100079185|F|0-29:T>A-29:T>A	TGCAGAGATGCCATCTAGCTTTAGTCAGGTTGAAACTGCTGAAACCAGTTCTTCAATGGATTACAGATC	TGCAGAGATGCCATCTAGCTTTAGTCAGGTTGAAACTGCTGAAACCAGTTCTTCAATGGATTAC	29:T>A	29	1	1	0.06989	0.01	0.13	0.4873
100027633|F|0-31:A>G-31:A>G	TGCAGGTCCCAATGTTAGGCTCATCAAAGACATACCCCATCCTATTGTCTATTCACATTCTTTCTCTTA	TGCAGGTCCCAATGTTAGGCTCATCAAAGACATACCCCATCCTATTGTCTATTCACATTCTTTCTCTTA	31:A>G	31	0.996454	0.991525	0.07885	0.01	0.15	0.4958
100029264|F|0-43:G>C-43:G>C	TGCAGCAAGTTCAACCCAACTGAATCAGGATTTGGAGACGGGCGTAGATGGATTTGGCACTAATACTCC	TGCAGCAAGTTCAACCCAACTGAATCAGGATTTGGAGACGGGCGTAGATGGATTTGGCACTAATACTCC	43:G>C	43	1	0.991525	0.22401	0.02	0.35	0.4296
100029289|F|0-57:G>A-57:G>A	TGCAGCAATGGAAATCTGGGAATGCACGAAATCCTACGGAATCTCAGAAAGCACCAAGAGCTGTTTCAC	TGCAGCAATGGAAATCTGGGAATGCACGAAATCCTACGGAATCTCAGAAAGCACCAAGAGCTGTTTCAC	57:G>A	57	1	0.991525	0.05735	0.01	0.11	0.4624
100029573|F|0-19:G>A-19:G>A	TGCAGCATGTGTTCAGGTGGGTAATAATTTACCAAATTACTATATTTTATCCAGATATGTTGTGCCTTG	TGCAGCATGTGTTCAGGTGGGTAATAATTTACCAAATTACTATATTTTATCCAGATATGTTGTGCCTTG	19:G>A	19	0.992908	0.991525	0.17204	0.02	0.28	0.5011
100047739|F|0-50:T>G-50:T>G	TGCAGAACATTTGTTTGGATCCATTTCTTCGCTAAATTTGCAAAACGGAGTAAATTACAGATCGGAAGA	TGCAGAACATTTGTTTGGATCCATTTCTTCGCTAAATTTGCAAAACGGAGTAAATTAC	50:T>G	50	1	0.991525	0.24373	0.04	0.37	0.4075
100047852|F|0-55:A>T-55:A>T	TGCAGAATAGTTGCGAGTTTGCTATTTTTCTGAGTTTGCTATTTTTCTGTGGGTCAATTACAGATCGGA	TGCAGAATAGTTGCGAGTTTGCTATTTTTCTGAGTTTGCTATTTTTCTGTGGGTCAATTAC	55:A>T	55	1	0.991525	0.06272	0.03	0.12	0.4547
100048365|F|0-22:A>G-22:A>G	TGCAGCAAGCAACCAAAACAACACATCAGTTTCCATTACAGATCGGAAGAGCGGTTCAGCAGGAATGCC	TGCAGCAAGCAACCAAAACAACACATCAGTTTCCATTAC	22:A>G	22	1	0.991525	0.2276	0.03	0.35	0.4175
100061614|F|0-11:T>C-11:T>C	TGCAGTAGCAGTTGCTGCTGCTGCTGCTGTTGCAAAGGCAGCAGCTGCTGCTGCCAATGTTGCATCAAA	TGCAGTAGCAGTTGCTGCTGCTGCTGCTGTTGCAAAGGCAGCAGCTGCTGCTGCCAATGTTGCATCAAA	11:T>C	11	0.996454	0.991525	0.14516	0.03	0.25	0.3821
100061829|F|0-21:A>G-21:A>G	TGCAGTTCAAACAATACTCCAAAGTTTTATTAGACACAAAACACATTATTGTACATTCACTTCTAATTA	TGCAGTTCAAACAATACTCCAAAGTTTTATTAGACACAAAACACATTATTGTACATTCACTTCTAATTA	21:A>G	21	1	0.991525	0.2043	0.04	0.33	0.4592
100061866|F|0-51:A>T-51:A>T	TGCAGTTGACATTTGAGAGCACTTTGGCCAAGAGATTGTGTAATGTATTGAATTTTTTTATTATTATTA	TGCAGTTGACATTTGAGAGCACTTTGGCCAAGAGATTGTGTAATGTATTGAATTTTTTTATTATTATTA	51:A>T	51	1	0.991525	0.07348	0	0.14	0.4905
100061882|F|0-47:C>T-47:C>T	TGCAGTTGCCCCGCTCCTAGCATGCAACACCAAGATATGAATCCAGACAAAAAGCTTGCAGAAACAGCA	TGCAGTTGCCCCGCTCCTAGCATGCAACACCAAGATATGAATCCAGACAAAAAGCTTGCAGAAACAGCA	47:C>T	47	1	0.991525	0.07885	0.01	0.15	0.4958
100066623|F|0-26:T>C-26:T>C	TGCAGTAAAAAAGGAACAGACACGAATGCTTTTTTTCTTTTTTTCTTACAGATCGGAAGAGCGGTTCAG	TGCAGTAAAAAAGGAACAGACACGAATGCTTTTTTTCTTTTTTTCTTAC	26:T>C	26	0.996454	0.991525	0.21864	0.04	0.34	0.4309
100070531|F|0-14:A>G-14:A>G	TGCAGTTGCTTGTAATTGTTCCTTTCTGTCAATGTCATCAAGAATAAGAAGGACATTCTTTTTATGGAG	TGCAGTTGCTTGTAATTGTTCCTTTCTGTCAATGTCATCAAGAATAAGAAGGACATTCTTTTTATGGAG	14:A>G	14	0.996454	0.991525	0.21505	0.04	0.34	0.4446
100076077|F|0-36:A>G-36:A>G	TGCAGAAACAGAATTCTGCTTAGAATTGAATGGGAAATGTGGTATTTTACAGATCGGAAGAGCGGTTCA	TGCAGAAACAGAATTCTGCTTAGAATTGAATGGGAAATGTGGTATTTTAC	36:A>G	36	1	0.991525	0.22939	0.05	0.35	0.4263
100047849|F|0-26:A>T-26:A>T	TGCAGAATAGATGCTGAAGCCTCTACACTTACAGATCGGAAGAGCGGTTCAGCAGGAATGCCGAGACCG	TGCAGAATAGATGCTGAAGCCTCTACACTTAC	26:A>T	26	0.996454	0.991379	0.07885	0.01	0.15	0.4958
100070213|F|0-10:C>T-10:C>T	TGCAGCAGTTCCCATTGCACACTATGTACATCAAGGCATGGACCACTCCGCCACACTCTCATTCCCCGA	TGCAGCAGTTCCCATTGCACACTATGTACATCAAGGCATGGACCACTCCGCCACACTCTCATTCCCCGA	10:C>T	10	0.978723	0.991379	0.11649	0.23	0.21	0.4563
100029311|F|0-55:G>C-55:G>C	TGCAGCACAAGATTGGCATGAAATACCACTGCTGCTAAAATCTTTATCCTCAAAGGGGGACCATCTTCC	TGCAGCACAAGATTGGCATGAAATACCACTGCTGCTAAAATCTTTATCCTCAAAGGGGGACCATCTTCC	55:G>C	55	0.978723	0.991228	0.08065	0.01	0.15	0.4971
100031594|F|0-10:A>G-10:A>G	TGCAGTTATAAGAATCCTGCTACTGAATTTTTCTTCATATCTGTTATTTGTTCCTCAGCAGGTGCATCT	TGCAGTTATAAGAATCCTGCTACTGAATTTTTCTTCATATCTGTTATTTGTTCCTCAGCAGGTGCATCT	10:A>G	10	0.978723	0.991228	0.09857	0.01	0.18	0.5015
100027333|F|0-53:T>C-53:T>C	TGCAGTTGCAACAAGATCTTTTAGAAGCCAACAACCAAATGCAAGATTTGGCTTGATAACTAGCCGAAT	TGCAGTTGCAACAAGATCTTTTAGAAGCCAACAACCAAATGCAAGATTTGGCTTGATAACTAGCCGAAT	53:T>C	53	0.985816	0.991071	0.22043	0.02	0.34	0.4367
100032073|F|0-65:A>C-65:A>C	TGCAGGAAAATTGGTCGAAAACATTCAAGATTTGCAGCAGGTTTCATACAAATTCAGGAGATATGACAA	TGCAGGAAAATTGGTCGAAAACATTCAAGATTTGCAGCAGGTTTCATACAAATTCAGGAGATATGACAA	65:A>C	65	0.971631	0.991071	0.05735	0.01	0.11	0.3163
100078699|F|0-46:T>C-46:T>C	TGCAGCAAATTGGGTAAAGTTGGCTTCAAGCAATCTATTGAGTAAATTGTGAGAATTACAGATCGGAAG	TGCAGCAAATTGGGTAAAGTTGGCTTCAAGCAATCTATTGAGTAAATTGTGAGAATTAC	46:T>C	46	0.904255	0.991071	0.21685	0.01	0.34	0.4374
100072246|F|0-13:A>C-13:A>C	TGCAGAATAGTGAATAAATATATTTCTCACTAATTAGCTACCTGTATTTACAGATCGGAAGAGCGGTTC	TGCAGAATAGTGAATAAATATATTTCTCACTAATTAGCTACCTGTATTTAC	13:A>C	13	0.964539	0.990566	0.06989	0	0.13	0.4743
100081756|F|0-54:G>C-54:G>C	TGCAGCTATTTTCTTTTCAAAGAATGACAAATACTCAAAAGGAGAAAAACATATGGATTTACAGATCGG	TGCAGCTATTTTCTTTTCAAAGAATGACAAATACTCAAAAGGAGAAAAACATATGGATTTAC	54:G>C	54	0.93617	0.990566	0.14695	0.24	0.25	0.128
100075435|F|0-54:A>T-54:A>T	TGCAGCATATTGCATTTTTCGGGAAAGGGCATCTGCCACTCTATTTTCAGTCCCAGCTTTGTATTTACA	TGCAGCATATTGCATTTTTCGGGAAAGGGCATCTGCCACTCTATTTTCAGTCCCAGCTTTGTATTTACA	54:A>T	54	0.875887	0.99	0.15233	0.02	0.26	0.3952
100032049|F|0-6:G>T-6:G>T	TGCAGCGAACAAATCCAGTTTCATTTAGGTGTTTTGGATCTTGATTTAGTTTTTCAAGTTGAAAAATCT	TGCAGCGAACAAATCCAGTTTCATTTAGGTGTTTTGGATCTTGATTTAGTTTTTCAAGTTGAAAAATCT	6:G>T	6	0.900709	0.989796	0.08065	0	0.15	0.4972
100080270|F|0-55:G>A-55:G>A	TGCAGAACACTATCAACCTTTGTGCATTCAAGTTCCTCAATCTAAGGAAGGTGCAGGGAGCTTTGAACT	TGCAGAACACTATCAACCTTTGTGCATTCAAGTTCCTCAATCTAAGGAAGGTGCAGGGAGCTTTGAACT	55:G>A	55	0.851064	0.989583	0.21505	0.01	0.34	0.4462
100029833|F|0-46:T>A-46:T>A	TGCAGCTAAGATGCAGAATCCTATGTGAAGCTGTAAGCAAGAAGGATTGAAGATCATTAGATTTCTTCT	TGCAGCTAAGATGCAGAATCCTATGTGAAGCTGTAAGCAAGAAGGATTGAAGATCATTAGATTTCTTCT	46:T>A	46	0.879433	0.989362	0.24014	0.01	0.36	0.3957
100031140|F|0-65:T>G-65:T>G	TGCAGTATTGGTCAATTTATGGGCTCTGAATCATGGCATTCAAATATTGATGTTCCTGTAAGTGTTTTC	TGCAGTATTGGTCAATTTATGGGCTCTGAATCATGGCATTCAAATATTGATGTTCCTGTAAGTGTTTTC	65:T>G	65	0.914894	0.98913	0.22939	0.01	0.35	0.4095
100029196|F|0-45:G>A-45:G>A	TGCAGCAACAAGAACTAATTATAATTGATAAGTAAAACAATGTACGTAATAATATGTATAAGGACAATT	TGCAGCAACAAGAACTAATTATAATTGATAAGTAAAACAATGTACGTAATAATATGTATAAGGACAATT	45:G>A	45	0.861702	0.988889	0.22401	0.01	0.35	0.4175
100029319|F|0-29:A>T-29:A>T	TGCAGCACAGAACAATCCTCAAGAAGAACAAACAGATTCCACAAGTCTTAGTTCATTGGGAAGGCCAAC	TGCAGCACAGAACAATCCTCAAGAAGAACAAACAGATTCCACAAGTCTTAGTTCATTGGGAAGGCCAAC	29:A>T	29	0.843972	0.987805	0.20251	0.01	0.32	0.1288
100028729|F|0-8:T>C-8:T>C	TGCAGAGTTGTGTGAGGATTTGAAAGTTCAGAACATTATCAGGAAATATGGGATGGTGGATATCACTAG	TGCAGAGTTGTGTGAGGATTTGAAAGTTCAGAACATTATCAGGAAATATGGGATGGTGGATATCACTAG	8:T>C	8	0.996454	0.983051	0.09319	0.01	0.17	0.0692
100048064|F|0-12:T>G-12:T>G	TGCAGAGCTAGGTTTTGGTTGGTAAGATGAAGGAATAATCTTGACTGCATTACAGATCGGAAGAGCGGT	TGCAGAGCTAGGTTTTGGTTGGTAAGATGAAGGAATAATCTTGACTGCATTAC	12:T>G	12	1	0.983051	0.15771	0.03	0.27	0.3932
100048533|F|0-10:T>C-10:T>C	TGCAGCATTTTTAGCTGCCTTCTTCATGTCTTCCGCTTTACAGATCGGAAGAGCGGTTCAGCAGGAATG	TGCAGCATTTTTAGCTGCCTTCTTCATGTCTTCCGCTTTAC	10:T>C	10	1	0.983051	0.22222	0.02	0.35	0.4179
100060592|F|0-39:T>C-39:T>C	TGCAGAAAAATGTGAACACTTATTTCCTGTCACCAATCATACTAGTAAAAGGCTACACACACTATCATA	TGCAGAAAAATGTGAACACTTATTTCCTGTCACCAATCATACTAGTAAAAGGCTACACACACTATCATA	39:T>C	39	0.996454	0.983051	0.10036	0.02	0.18	0.5008
100060928|F|0-57:T>C-57:T>C	TGCAGATATGGAAACAAGAGTACCCATGCAGTATTTGATCACATCATACTTTGCAGCTTCTACATTGGC	TGCAGATATGGAAACAAGAGTACCCATGCAGTATTTGATCACATCATACTTTGCAGCTTCTACATTGGC	57:T>C	57	1	0.983051	0.10394	0.01	0.19	0.5019
100061931|F|0-18:G>A-18:G>A	TGCAGTTTTACATTTACCGTAGTAAATAGCTATTTTTTATTTAGTGTGTTCTTATTTTGGTTACAGATC	TGCAGTTTTACATTTACCGTAGTAAATAGCTATTTTTTATTTAGTGTGTTCTTATTTTGGTTAC	18:G>A	18	0.992908	0.983051	0.21685	0.03	0.34	0.4383
100070037|F|0-60:G>A-60:G>A	TGCAGAAGCTTGGCTATGGCGAAGATTCTGAAACATTCAAGGGACACAAACTTAGACCATGTTATCCGC	TGCAGAAGCTTGGCTATGGCGAAGATTCTGAAACATTCAAGGGACACAAACTTAGACCATGTTATCCGC	60:G>A	60	1	0.983051	0.23656	0.03	0.36	0.4169
100070347|F|0-48:C>T-48:C>T	TGCAGGCTATTCTCTCAGGCTGTTCAGCTGGAGGATTGACTACTATATCACATTGTGACAATTTTACAG	TGCAGGCTATTCTCTCAGGCTGTTCAGCTGGAGGATTGACTACTATATCACATTGTGACAATTTTACAG	48:C>T	48	0.996454	0.983051	0.22581	0.04	0.35	0.4243
100081962|F|0-10:A>G-10:A>G	TGCAGAATGTAAATGCAGAGAAGTAACTTCAAAGAAACTGAGCCCCAGGACGCTATGAAGTTCCAAAAA	TGCAGAATGTAAATGCAGAGAAGTAACTTCAAAGAAACTGAGCCCCAGGACGCTATGAAGTTCCAAAAA	10:A>G	10	0.996454	0.983051	0.12545	0.25	0.22	0.4558
100027204|F|0-36:G>A-36:G>A	TGCAGTACCACTAATCGTCCAGCAACATCTAATAAAGTTGTATGGAAGTCAAAACTAAAACGAAAACTC	TGCAGTACCACTAATCGTCCAGCAACATCTAATAAAGTTGTATGGAAGTCAAAACTAAAACGAAAACTC	36:G>A	36	1	0.982759	0.09677	0.01	0.17	0.5011
100031485|F|0-27:G>A-27:G>A	TGCAGTGGTAATAGAACAAGAAAGTATGTTGTCTCATAAAGCCAAACACAATAACAATAACAGTACTTG	TGCAGTGGTAATAGAACAAGAAAGTATGTTGTCTCATAAAGCCAAACACAATAACAATAACAGTACTTG	27:G>A	27	0.996454	0.982759	0.14695	0.02	0.25	0.3827
100070261|F|0-39:T>C-39:T>C	TGCAGCGTGCCCCAAAATCTTCATCTGCTCCACAAACTCTTTCACAACCACACCCTTTTCTCTCACCTT	TGCAGCGTGCCCCAAAATCTTCATCTGCTCCACAAACTCTTTCACAACCACACCCTTTTCTCTCACCTT	39:T>C	39	0.989362	0.982759	0.2276	0.03	0.35	0.4287
100030333|F|0-7:G>A-7:G>A	TGCAGGAGGGGCTTCACCCTTCTCTTCTTTCTCTTCTGAAACAATGAAAGTTGACACCTTCTCAAACAC	TGCAGGAGGGGCTTCACCCTTCTCTTCTTTCTCTTCTGAAACAATGAAAGTTGACACCTTCTCAAACAC	7:G>A	7	0.946809	0.980769	0.14695	0.01	0.25	0.3875
100048196|F|0-14:G>A-14:G>A	TGCAGATCATAGATGCTTTCACCCTAAAGCATCTTACAGATCGGAAGAGCGGTTCAGCAGGAATGCCGA	TGCAGATCATAGATGCTTTCACCCTAAAGCATCTTAC	14:G>A	14	0.858156	0.97561	0.14875	0.02	0.25	0.388
100031468|F|0-8:C>A-8:C>A	TGCAGTGGCGAAGGCTTGTATGATGTATGGAGGAAAGAATGACACATGGCAGCAAGAGCACAAGGGTCA	TGCAGTGGCGAAGGCTTGTATGATGTATGGAGGAAAGAATGACACATGGCAGCAAGAGCACAAGGGTCA	8:C>A	8	1	0.974576	0.23656	0.03	0.36	0.4003
100080268|F|0-7:A>C-7:A>C	TGCAGAAAACTATCAACCTCTGTGCATTCAAGTTCCTCAATCAAAGGAAGGTGCAGGGAGCTGTGAATT	TGCAGAAAACTATCAACCTCTGTGCATTCAAGTTCCTCAATCAAAGGAAGGTGCAGGGAGCTGTGAATT	7:A>C	7	0.98227	0.974576	0.09319	0.19	0.17	0.4224
100030501|F|0-26:G>A-26:G>A	TGCAGGCTCTAGTTTTCACAATTGCTGCGGTGATAACAGTAGCTGTTATTGTCTTGTAATTTTACTATC	TGCAGGCTCTAGTTTTCACAATTGCTGCGGTGATAACAGTAGCTGTTATTGTCTTGTAATTTTACTATC	26:G>A	26	0.971631	0.974138	0.24014	0.03	0.36	0.4085
100081757|F|0-16:T>A-16:T>A	TGCAGCTGTTTTCTTTTCAAAGAATGACAAATACTCGAAAGGAGCAAAAAATATGGATTTACAGATCGG	TGCAGCTGTTTTCTTTTCAAAGAATGACAAATACTCGAAAGGAGCAAAAAATATGGATTTAC	16:T>A	16	0.87234	0.973684	0.17563	0.22	0.29	0.1418
100081756|F|0-7:A>G-7:A>G	TGCAGCTATTTTCTTTTCAAAGAATGACAAATACTCAAAAGGAGAAAAACATATGGATTTACAGATCGG	TGCAGCTATTTTCTTTTCAAAGAATGACAAATACTCAAAAGGAGAAAAACATATGGATTTAC	7:A>G	7	0.85461	0.972973	0.26165	0.01	0.39	0.1928
100075432|F|0-11:A>G-11:A>G	TGCAGCATATTACATTTTTCGGGAAAGGGCATCGGCCACTCTGTTTTCAGTCCCAGCTTTGTATTTACA	TGCAGCATATTACATTTTTCGGGAAAGGGCATCGGCCACTCTGTTTTCAGTCCCAGCTTTGTATTTACA	11:A>G	11	0.957447	0.972727	0.08065	0.15	0.15	0.2478
100081757|F|0-55:G>A-55:G>A	TGCAGCTGTTTTCTTTTCAAAGAATGACAAATACTCGAAAGGAGCAAAAAATATGGATTTACAGATCGG	TGCAGCTGTTTTCTTTTCAAAGAATGACAAATACTCGAAAGGAGCAAAAAATATGGATTTAC	55:G>A	55	0.861702	0.967391	0.16846	0.24	0.28	0.1595
100072331|F|0-27:A>T-27:A>T	TGCAGCGAATTGTGTGATTCCAGTTTCATTTGAAAGCTCTATTTGTTTATTTTACAGATCGGAAGAGCG	TGCAGCGAATTGTGTGATTCCAGTTTCATTTGAAAGCTCTATTTGTTTATTTTAC	27:A>T	27	1	0.966102	0.21685	0.03	0.34	0.4538
100080613|F|0-32:G>A-32:G>A	TGCAGGTGGTAAGAAAAAAGGTCGTATTTATGGGGTTGGAGACCTTGCTCAGAATTACAAGTGCAAAGA	TGCAGGTGGTAAGAAAAAAGGTCGTATTTATGGGGTTGGAGACCTTGCTCAGAATTACAAGTGCAAAGA	32:G>A	32	0.992908	0.966102	0.05735	0.11	0.11	0.1826
100070226|F|0-41:T>C-41:T>C	TGCAGCATCTTCTTTTTCTCCACCAATTTCAATTCTTTCTTTACTGCACGTCCAATTCTTCTTCTTCTT	TGCAGCATCTTCTTTTTCTCCACCAATTTCAATTCTTTCTTTACTGCACGTCCAATTCTTCTTCTTCTT	41:T>C	41	0.996454	0.965517	0.10573	0.18	0.19	0.4245
100082037|F|0-53:G>C-53:G>C	TGCAGAACAATACAATAATAAAGTCCCTCCACTAATTGAGGTCACCAAAAAGAGGAAGGCATGGAAGAA	TGCAGAACAATACAATAATAAAGTCCCTCCACTAATTGAGGTCACCAAAAAGAGGAAGGCATGGAAGAA	53:G>C	53	0.957447	0.965517	0.11111	0.21	0.2	0.4526
100061026|F|0-56:T>A-56:T>A	TGCAGATTTAGAAGAAATACCACAAAAAGAAGATGAAGAACAGTTTGAAAATCACATAAAAGAGAAGGA	TGCAGATTTAGAAGAAATACCACAAAAAGAAGATGAAGAACAGTTTGAAAATCACATAAAAGAGAAGGA	56:T>A	56	1	0.957627	0.16667	0.11	0.28	0.5022
100031135|F|0-53:A>G-53:A>G	TGCAGTATTGGAGACTATGATCGGAGAACACGCTGTCTCCCCTGACTTGAAACACAGTTTGGCTTCACG	TGCAGTATTGGAGACTATGATCGGAGAACACGCTGTCTCCCCTGACTTGAAACACAGTTTGGCTTCACG	53:A>G	53	0.992908	0.956897	0.09319	0.04	0.17	0.4978
100061947|F|0-42:C>G-42:C>G	TGCAGACAAAGTAGAGAGGTATGCTAAACTGTTTTTCACAATCCTGAATCTTTGAGGATGCAATAAAGC	TGCAGACAAAGTAGAGAGGTATGCTAAACTGTTTTTCACAATCCTGAATCTTTGAGGATGCAATAAAGC	42:C>G	42	0.91844	0.9375	0.12903	0.2	0.22	0.4755
100080267|F|0-5:A>T-5:A>T	TGCAGAACACTATCAACCTTTGTGCATTCAAGTTCCTCAATCTAAGGAAGGTGCAAGGAGTTGTGAACT	TGCAGAACACTATCAACCTTTGTGCATTCAAGTTCCTCAATCTAAGGAAGGTGCAAGGAGTTGTGAACT	5:A>T	5	0.843972	0.933333	0.10215	0.16	0.18	0.4482
100078873|F|0-62:G>A-62:G>A	TGCAGCAGCTACATAATTAGCAATATTAGCAAACCATGGAACAAAATTCAGTGAATATAAATGCTCATC	TGCAGCAGCTACATAATTAGCAATATTAGCAAACCATGGAACAAAATTCAGTGAATATAAATGCTCATC	62:G>A	62	0.978723	0.909091	0.35305	0.64	0.46	0.4683
