# Supplementary material for: Genetic diversity, SNP-trait associations and genomic selection accuracy in a west African collection of Kersting’s groundnut [Macrotyloma geocarpum(Harms) Maréchal & Baudet]
Source: PLoS One. 2020 Jun 30;15(6):e0234769. doi: 10.1371/journal.pone.0234769 (PMC7326195; doi:10.1371/journal.pone.0234769)
Supplement: S1 Data — (XLSX) [file pone.0234769.s003.xlsx]

## Sheet: Feuil1
rs#	Alleles	Chrom	Pos	Strand	Assembly#	Center	ProtLSID	AssayLSID	PanelLSID	QCcode	CallRate	Polymorphic Information Content	Minor Allele Frequency	02_AF109	02_AF049	02_AF121	02_AF299	02_AF247	02_AF300	02_AF296	02_AF078	02_AF226	02_AF289	02_AF203	02_AF021	02_AF008	02_AF242	02_AF058	02_AF221	02_AF090	02_AF172	02_AF132	02_AF290	02_AF048	02_AF293	02_AF241	02_AF202	02_AF095	02_AF261	02_AF270	02_AF292	02_AF076	02_AF217	02_AF047	02_AF215	02_AF282	02_AF213	02_AF152	02_AF052
100026691|F|0-42:G>A-42:G>A	G/A	0	0	NA	NA	DArT	NA	NA	NA	R	1	0.02	0.01	AA	AA	GG	AA	AA	AA	AA	AA	AA	AA	AA	AA	AA	AA	AA	AA	AA	AA	AA	AA	AA	AA	AA	AA	AA	AA	AA	AA	AA	AA	AA	AA	AA	AA	AA	AA
100026697|F|0-24:T>G-24:T>G	T/G	0	0	NA	NA	DArT	NA	NA	NA	K	1	0.01	0	GG	GG	GG	GG	GG	GG	GG	GG	GG	GG	GG	GG	GG	GG	GG	GG	GG	GG	GG	GG	GG	GG	GG	GG	GG	GG	GG	GG	GG	GG	GG	GG	GG	GG	GG	GG
100026751|F|0-58:G>T-58:G>T	G/T	0	0	NA	NA	DArT	NA	NA	NA	K	1	0.02	0.01	GG	GG	GG	GG	GG	GG	GG	GG	GG	GG	GG	GG	GG	GG	GG	GG	GG	GG	GG	GG	GG	GG	GG	GG	GG	GG	GG	GG	GG	GG	GG	GG	GG	GG	GG	GG
100026793|F|0-37:G>C-37:G>C	G/C	0	0	NA	NA	DArT	NA	NA	NA	S	1	0.05	0.02	GG	GG	GG	GG	GG	GG	CC	GG	GG	GG	GG	GG	GG	GG	GG	GG	GG	GG	GG	GG	GG	GG	GG	GG	GG	GG	GG	GG	GG	GG	GG	GG	GG	GG	GG	GG
100026865|F|0-8:T>C-8:T>C	T/C	11	4364787	NA	NA	DArT	NA	NA	NA	Y	1	0.21	0.12	CC	CC	TT	TT	CC	CC	CC	CC	TT	CC	TT	CC	CC	CC	CC	TT	CC	CC	CC	CC	TC	TT	CC	CC	CC	CC	CC	TT	CC	TT	CC	TT	CC	TT	CC	CC
100026868|F|0-66:T>A-66:T>A	T/A	0	0	NA	NA	DArT	NA	NA	NA	W	1	0.01	0	TT	TT	TT	TT	TT	TT	TT	TT	TT	TT	TT	TT	TT	TT	TT	TT	TT	TT	TT	TT	TT	TT	TT	TT	TT	TT	TT	TT	TT	TT	TT	TT	TT	TT	TT	TT
100026874|F|0-36:A>G-36:A>G	A/G	0	0	NA	NA	DArT	NA	NA	NA	R	1	0.01	0	GG	GG	GG	GG	GG	GG	GG	GG	GG	GG	GG	GG	AA	GG	GG	GG	GG	GG	GG	GG	GG	GG	GG	GG	GG	GG	GG	GG	GG	GG	GG	GG	GG	GG	GG	GG
100026907|F|0-44:C>A-44:C>A	C/A	7	35804319	NA	NA	DArT	NA	NA	NA	M	1	0.01	0	CC	CC	CC	CC	CC	CC	CC	CC	CC	CC	CC	CC	CC	CC	CC	CC	CC	CC	CC	CC	CC	CC	CC	CC	CC	CC	CC	CC	CC	CC	CC	CC	CC	CC	CC	CC
100026941|F|0-38:A>G-38:A>G	A/G	0	0	NA	NA	DArT	NA	NA	NA	R	1	0.01	0	AA	AA	AA	AA	AA	AA	AA	AA	AA	AA	AA	AA	AA	AA	AA	AA	AA	AA	AA	AA	AA	AA	AA	AA	AA	AA	AA	AA	AA	AA	AA	AA	AA	AA	AA	AA
100026949|F|0-59:C>T-59:C>T	C/T	0	0	NA	NA	DArT	NA	NA	NA	Y	1	0.14	0.07	TT	TT	TT	TT	TT	TT	CC	TT	TT	CC	TT	TT	TT	CC	TT	TT	TT	TT	TT	TT	TT	TT	TT	CC	TT	TT	TT	TT	TT	TT	TT	TT	TT	TT	TT	TT
100026957|F|0-11:C>T-11:C>T	C/T	3	7592926	NA	NA	DArT	NA	NA	NA	Y	1	0.01	0.01	CC	CC	CC	CC	CC	CC	CC	CT	CC	CC	CC	CC	CC	CC	CC	CC	CC	CC	CC	CC	CC	CC	CC	CC	CC	CC	CC	CC	CC	CC	CC	CC	CC	CC	CC	CC
100026979|F|0-34:T>C-34:T>C	T/C	0	0	NA	NA	DArT	NA	NA	NA	Y	0.9	0.01	0	CC	CC	CC	CC	CC	CC	CC	CC	CC	CC	CC	CC	CC	CC	CC	CC	CC	CC	CC	CC	CC	CC	CC	CC	CC	CC	CC	CC	CC	CC	CC	CC	CC	CC	CC	CC
100027006|F|0-63:T>G-63:T>G	T/G	6	19874658	NA	NA	DArT	NA	NA	NA	K	0.99	0.13	0.04	TT	TT	TT	TT	TT	TT	TG	TT	TT	TG	TT	TT	TT	TG	TT	TT	TT	TT	TT	TT	TT	TT	TT	TG	TT	TT	TT	TT	TT	TT	TT	TT	TT	TT	TT	TT
100027021|F|0-34:C>T-34:C>T	C/T	4	4885552	NA	NA	DArT	NA	NA	NA	Y	1	0.01	0	CC	CC	CC	CC	CC	CC	CC	CC	CC	CC	CC	CC	CC	CC	CC	CC	CC	CC	CC	CC	CC	CC	CC	CC	CC	CC	CC	CC	CC	CC	CC	CC	CC	CC	CC	CC
100027035|F|0-9:C>A-9:C>A	C/A	0	0	NA	NA	DArT	NA	NA	NA	M	0.99	0.01	0	CC	CC	CC	CC	CC	CC	CC	CC	CC	CC	CC	CC	CC	CC	CC	CC	CC	CC	CC	CC	CC	CC	CC	CC	CC	CC	CC	CC	CC	CC	CC	CC	CC	CC	CC	CC
100027063|F|0-50:A>C-50:A>C	A/C	3	5331104	NA	NA	DArT	NA	NA	NA	M	0.95	0.01	0	AA	AA	AA	AA	AA	AA	AA	AA	AA	AA	AA	AA	AA	AA	AA	AA	AA	AA	AA	AA	AA	AA	AA	AA	AA	AA	AA	AA	AA	AA	AA	AA	AA	AA	AA	AA
100027101|F|0-58:G>A-58:G>A	G/A	0	0	NA	NA	DArT	NA	NA	NA	R	0.99	0.01	0	GG	GG	GG	GG	GG	GG	GG	GG	GG	GG	GG	GG	GG	GG	GG	GG	GG	GG	GG	GG	GG	GG	GG	GG	GG	GG	GG	GG	GG	GG	GG	GG	GG	GG	GG	GG
100027185|F|0-66:G>A-66:G>A	G/A	0	0	NA	NA	DArT	NA	NA	NA	R	1	0.01	0	GG	GG	GG	GG	GG	GG	GG	GG	GG	GG	GA	GG	GG	GG	GG	GG	GG	GG	GG	GG	GG	GG	GG	GG	GG	GG	GG	GG	GG	GG	GG	GG	GG	GG	GG	GG
100027204|F|0-36:G>A-36:G>A	G/A	0	0	NA	NA	DArT	NA	NA	NA	R	1	0.18	0.1	GG	GG	GG	GG	GG	GG	AA	AA	GG	AA	GG	GG	GG	AA	GG	GG	GG	GG	GG	GG	GG	GG	GG	GA	GG	GG	GG	GG	GG	GA	GG	GG	GG	GG	GG	GG
100027312|F|0-67:A>T-67:A>T	A/T	0	0	NA	NA	DArT	NA	NA	NA	W	1	0.01	0.01	AA	AA	AA	AA	AA	AA	AA	AA	AA	AA	AA	AA	AA	AA	AA	AA	AA	AA	AA	AA	AA	AA	AA	AA	AA	AA	AA	AA	AA	AA	AA	AA	AA	AA	AA	AA
100027333|F|0-53:T>C-53:T>C	T/C	0	0	NA	NA	DArT	NA	NA	NA	Y	0.99	0.33	0.22	CC	CC	TT	TT	CC	CC	TT	TT	TT	TT	TT	CC	CC	TT	CC	TT	TC	CC	TC	CC	TC	TT	CC	TT	CC	CC	CC	TT	CC	TT	CC	TT	CC	TT	CC	CC
100027471|F|0-51:T>C-51:T>C	T/C	0	0	NA	NA	DArT	NA	NA	NA	Y	1	0.1	0.04	TT	TT	TT	TT	TT	TT	TT	TT	TT	CC	TT	TT	TT	TT	TT	TT	TT	TT	TT	TT	TT	TC	TT	TT	TT	TT	TT	TT	TT	TT	TT	TT	TT	TT	TT	TT
100027473|F|0-41:G>A-41:G>A	G/A	0	0	NA	NA	DArT	NA	NA	NA	R	1	0.07	0.03	GG	GG	GG	GG	GG	GG	GG	GG	GG	GA	GG	GG	GG	GG	GG	GG	GG	GG	GG	GG	GG	GG	GG	GG	GG	GG	GG	GG	GG	GG	GG	GG	GG	GG	GG	GG
100027474|F|0-37:G>A-37:G>A	G/A	0	0	NA	NA	DArT	NA	NA	NA	R	1	0.01	0	GG	GG	GG	GG	GG	GG	GG	GG	GG	GG	GG	GG	GG	GG	GG	GG	GG	GG	GG	GG	GG	GG	GG	GG	GG	GG	GG	GG	GG	GG	GG	GG	GG	GG	GG	GG
100027596|F|0-66:T>A-66:T>A	T/A	0	0	NA	NA	DArT	NA	NA	NA	W	1	0.01	0	TT	TT	TT	TT	TT	TT	TT	TT	TT	TT	TT	TT	TT	TT	TT	TT	TT	TT	TT	TT	TT	TT	TT	TT	TT	TT	TT	TT	TT	TT	TT	TT	TT	TT	TT	TT
100027633|F|0-31:A>G-31:A>G	A/G	0	0	NA	NA	DArT	NA	NA	NA	R	1	0.15	0.08	AA	AA	AA	AA	AA	AA	GG	AA	AA	GG	AA	AA	AA	GG	AA	AA	AA	AA	AA	AA	AA	AA	AA	GG	AA	AA	AA	AA	AA	AA	AA	AA	AA	AA	AA	AA
100027681|F|0-46:A>T-46:A>T	A/T	0	0	NA	NA	DArT	NA	NA	NA	W	1	0.01	0	TT	TT	TT	TT	AA	TT	TT	TT	TT	TT	TT	TT	TT	TT	TT	TT	TT	TT	TT	TT	TT	TT	TT	TT	TT	TT	TT	TT	TT	TT	TT	TT	TT	TT	TT	TT
100027737|F|0-49:G>T-49:G>T	G/T	0	0	NA	NA	DArT	NA	NA	NA	K	0.99	0.01	0	GG	GG	GG	GG	GG	GG	GG	GG	GG	GG	GG	GG	GG	GG	GG	GG	GG	GG	GG	GG	GG	GG	GG	GG	GG	GG	GG	GG	GG	GG	GG	GG	GG	GG	GG	GG
100027769|F|0-23:T>C-23:T>C	T/C	0	0	NA	NA	DArT	NA	NA	NA	Y	0.96	0.06	0.02	TT	TT	TT	TT	TT	TT	TT	TT	TT	CC	TT	TT	TT	TT	TT	TT	TT	TT	TT	TT	TT	TT	TT	TT	TT	TT	TT	TT	TT	TT	TT	TT	TT	TT	TT	TT
100027783|F|0-36:T>C-36:T>C	T/C	0	0	NA	NA	DArT	NA	NA	NA	Y	1	0.01	0	CC	CC	CC	CC	CC	CC	CC	CC	CC	CC	CC	CC	CC	CC	CC	CC	CC	CC	CC	CC	CC	CC	CC	CC	CC	CC	CC	CC	CC	CC	CC	CC	CC	CC	CC	CC
100027807|F|0-18:G>A-18:G>A	G/A	0	0	NA	NA	DArT	NA	NA	NA	R	1	0.01	0	GG	GG	GG	GG	GG	GG	GG	GG	GG	GG	GG	GG	GG	GG	GG	GG	GG	GG	GG	GG	GG	GG	GG	GG	GG	GG	GG	GG	GG	GG	GG	GG	GG	GG	GG	GG
100027808|F|0-7:A>G-7:A>G	A/G	0	0	NA	NA	DArT	NA	NA	NA	R	0.99	0.01	0	AA	AA	AA	AA	AA	AA	AA	AA	AA	AA	AA	AA	AA	AA	AA	AA	AA	AA	AA	AA	AA	AA	AA	AA	AA	AA	AA	AA	AA	AA	AA	AA	AA	AA	AA	AA
100027819|F|0-68:T>A-68:T>A	T/A	0	0	NA	NA	DArT	NA	NA	NA	W	1	0.01	0	TT	TT	TT	TT	TT	TT	TT	TT	TT	TT	TT	TT	TT	TT	TT	TT	TT	TT	TT	TT	TT	TT	TT	TT	TT	TT	TT	TT	TT	TT	TT	TT	TT	TT	TT	TT
100027824|F|0-53:G>T-53:G>T	G/T	0	0	NA	NA	DArT	NA	NA	NA	K	1	0.01	0	GG	GG	GG	GG	GG	GG	GG	GG	GG	GG	GG	GG	GG	GG	GG	GG	GG	GG	GG	GG	GG	GG	GG	GG	GG	GG	GG	GG	GG	GG	GG	GG	GG	GG	GG	GG
100027832|F|0-13:G>A-13:G>A	G/A	0	0	NA	NA	DArT	NA	NA	NA	R	1	0.01	0.01	GG	GG	GG	GG	GG	GG	GG	GG	GG	GG	GG	GG	GG	GG	GG	GG	GG	GG	GG	GG	GG	GG	GG	GG	GG	GG	GG	GG	GG	GG	GG	GG	GG	GG	GG	GG
100027878|F|0-67:A>T-67:A>T	A/T	0	0	NA	NA	DArT	NA	NA	NA	W	0.98	0.01	0.01	TT	TT	TT	TT	TT	TT	TT	TT	TT	TT	TT	TT	TT	TT	TT	TT	TT	TT	TT	TT	TT	TT	TT	TT	TT	TT	TT	TT	TT	TT	TT	TT	TT	TT	TT	TT
100027898|F|0-68:T>G-68:T>G	T/G	0	0	NA	NA	DArT	NA	NA	NA	K	1	0.01	0.01	TT	TT	TT	TT	TT	TT	TT	TT	TT	TT	TT	TT	TT	TT	TT	TT	TT	TT	TT	TT	TT	TT	TT	TT	TT	TT	TT	TT	TT	TT	TT	TT	TT	TT	TT	TT
100027914|F|0-28:A>C-28:A>C	A/C	0	0	NA	NA	DArT	NA	NA	NA	M	0.93	0.01	0	CC	CC	CC	CC	CC	CC	CC	CC	CC	CC	CC	CC	CC	CC	CC	CC	CC	CC	CC	CC	CC	CC	CC	CC	CC	CC	CC	CC	CC	CC	CC	CC	CC	CC	CC	CC
100027934|F|0-62:C>T-62:C>T	C/T	0	0	NA	NA	DArT	NA	NA	NA	Y	1	0.01	0	CC	CC	CC	CC	CC	CC	CC	CC	CC	CC	CC	CC	CC	CC	CC	CC	CC	CC	CC	CC	CC	CC	CC	CC	CC	CC	CC	CC	CC	CC	CC	CC	CC	CC	CC	CC
100027951|F|0-29:C>T-29:C>T	C/T	0	0	NA	NA	DArT	NA	NA	NA	Y	0.99	0.11	0.07	TT	TT	TT	TT	TT	TT	CC	TT	TT	CC	TT	TT	TT	CT	TT	TT	TT	TT	TT	TT	TT	TT	TT	CC	TT	TT	TT	CT	TT	TT	TT	TT	TT	TT	TT	TT
100027985|F|0-60:A>G-60:A>G	A/G	0	0	NA	NA	DArT	NA	NA	NA	R	1	0.15	0.08	AA	AA	AA	AA	AA	AA	GG	AA	AA	GG	AA	AA	AA	GG	AA	AA	AA	AA	AA	AA	AA	AA	AA	GG	AA	AA	AA	AA	AA	AA	AA	AA	AA	AA	AA	AA
100027995|F|0-34:G>C-34:G>C	G/C	0	0	NA	NA	DArT	NA	NA	NA	S	0.95	0.01	0	CC	CC	CC	CC	CC	CC	CC	CC	CC	CC	CC	CC	CC	CC	CC	CC	CC	CC	CC	CC	CC	CC	CC	CC	CC	CC	CC	CC	CC	CC	CC	CC	CC	CC	CC	CC
100028001|F|0-62:C>T-62:C>T	C/T	0	0	NA	NA	DArT	NA	NA	NA	Y	1	0.01	0	CC	CC	CC	CC	CC	CC	CC	CC	CC	CC	CC	CC	CC	CC	CC	CC	CC	CC	CC	CC	CC	CC	CC	CC	CC	CC	CC	CC	CC	CC	CC	CC	CC	CC	CC	CC
100028019|F|0-37:T>C-37:T>C	T/C	0	0	NA	NA	DArT	NA	NA	NA	Y	1	0	0.02	CC	CC	CC	CC	CC	CC	CC	CC	CC	TC	CC	CC	CC	TC	CC	CC	CC	CC	CC	CC	CC	CC	CC	TC	CC	CC	CC	CC	CC	CC	CC	CC	CC	CC	CC	CC
100028021|F|0-31:C>G-31:C>G	C/G	0	0	NA	NA	DArT	NA	NA	NA	S	1	0.14	0.07	CC	CC	CC	CC	CC	CC	GG	CC	CC	GG	CC	CC	CC	GG	CC	CC	CC	CC	CC	CC	CC	CC	CC	GG	CC	CC	CC	CC	CC	CC	CC	CC	CC	CC	CC	CC
100028027|F|0-68:T>A-68:T>A	T/A	0	0	NA	NA	DArT	NA	NA	NA	W	0.99	0.01	0	TT	TT	TT	TT	TT	TT	TT	TT	TT	TT	TT	TT	TT	TT	TT	TT	TT	TT	TT	TT	TT	TT	TT	TT	TT	TT	TT	TT	TT	TT	TT	TT	TT	TT	TT	TT
100028037|F|0-52:A>T-52:A>T	A/T	0	0	NA	NA	DArT	NA	NA	NA	W	1	0.06	0.02	AA	AA	AA	AA	AA	AA	AA	AT	AA	AA	AA	AA	AA	AA	AA	AA	AA	AA	AA	AA	AA	AA	AA	AA	AA	AA	AA	AA	AA	AA	AA	AA	AA	AA	AA	AA
100028044|F|0-45:A>G-45:A>G	A/G	10	14770894	NA	NA	DArT	NA	NA	NA	R	0.97	0.13	0.06	AA	AA	AA	GG	AA	AA	AA	AA	GG	AA	GG	AA	AA	AA	AA	GG	AA	AA	AA	AA	AG	GG	AA	AA	AA	AA	AA	AA	AA	GG	AA	AA	AA	GG	AA	AA
100028060|F|0-54:A>G-54:A>G	A/G	0	0	NA	NA	DArT	NA	NA	NA	R	0.97	0.01	0.01	AA	AA	AA	AA	AA	AA	AA	AA	AA	AA	AA	AA	AA	AA	AA	AA	AA	AA	AA	AA	AA	AA	AA	AA	AA	AA	AA	AA	AA	AA	AA	AA	AA	AA	AA	AA
100028065|F|0-67:A>T-67:A>T	A/T	0	0	NA	NA	DArT	NA	NA	NA	W	0.98	0.01	0	AA	AA	AA	AA	AA	AA	AA	AA	AA	AA	AA	AA	AA	AA	AA	AA	AA	AA	AA	AA	AA	AA	AA	AA	AA	AA	AA	AA	AA	AA	AA	AA	AA	AA	AA	AA
100028104|F|0-67:G>C-67:G>C	G/C	0	0	NA	NA	DArT	NA	NA	NA	S	0.97	0.01	0	GG	GG	GG	GG	GG	GG	GG	GG	GG	GG	GG	GG	GG	GG	GG	GG	GG	GG	GG	GG	GG	GG	GG	GG	GG	GG	GG	GG	GG	GG	GG	GG	GG	GG	GG	GG
100028142|F|0-40:G>C-40:G>C	G/C	0	0	NA	NA	DArT	NA	NA	NA	S	1	0.01	0	GG	GG	GG	GG	GG	GG	GG	GG	GG	GG	GG	GG	GG	GG	GG	GG	GG	GG	GG	GG	GG	GG	GG	GG	GG	GG	GG	GG	GG	GG	GG	GG	GG	GG	GG	GG
100028143|F|0-67:G>A-67:G>A	G/A	0	0	NA	NA	DArT	NA	NA	NA	R	0.84	0.01	0	AA	AA	AA	AA	AA	AA	AA	AA	AA	AA	AA	AA	AA	AA	AA	AA	AA	AA	AA	AA	AA	AA	AA	AA	AA	AA	AA	AA	AA	AA	AA	AA	AA	AA	AA	AA
100028189|F|0-29:T>G-29:T>G	T/G	0	0	NA	NA	DArT	NA	NA	NA	K	0.97	0.01	0	GG	GG	GG	GG	GG	GG	GG	GG	GG	GG	GG	GG	GG	GG	GG	GG	GG	GG	GG	GG	GG	GG	GG	GG	GG	GG	GG	GG	GG	GG	GG	GG	GG	GG	GG	GG
100028197|F|0-57:C>A-57:C>A	C/A	0	0	NA	NA	DArT	NA	NA	NA	M	1	0.05	0.02	CC	CC	CC	CC	CC	CC	CC	AA	CC	CC	CC	CC	CC	CC	CC	CC	CC	CC	CC	CC	CC	CC	CC	CC	CC	CC	CC	CC	CC	CC	CC	CC	CC	CC	CC	CC
100028214|F|0-41:T>C-41:T>C	T/C	0	0	NA	NA	DArT	NA	NA	NA	Y	1	0.09	0.04	TT	TT	TT	TT	TT	TC	TT	TT	TT	CC	TT	TT	TT	TT	TT	TT	TT	TT	TT	TT	TT	TT	TT	TT	TT	TT	TT	TT	TT	TT	TT	TT	TT	TT	TT	TT
100028215|F|0-36:T>G-36:T>G	T/G	0	0	NA	NA	DArT	NA	NA	NA	K	1	0.01	0	TT	TT	TT	TT	TT	TT	TT	TT	TT	TT	TT	TT	TT	TT	TT	TT	TT	TT	TT	TT	TT	TT	TT	TT	TT	TT	TT	TT	TT	TT	TT	TT	TT	TT	TT	TT
100028219|F|0-54:G>T-54:G>T	G/T	0	0	NA	NA	DArT	NA	NA	NA	K	1	0.01	0	GG	GG	GG	GG	GG	GG	GG	GG	GG	GG	GT	GG	GG	GG	GG	GG	GG	GG	GG	GG	GG	GG	GG	GG	GG	GG	GG	GG	GG	GG	GG	GG	GG	GG	GG	GG
100028230|F|0-56:C>T-56:C>T	C/T	0	0	NA	NA	DArT	NA	NA	NA	Y	1	0.01	0	CC	CC	CC	CC	CC	CC	CC	CC	CC	CC	CC	CC	CC	CC	CC	CC	CC	CC	CC	CC	CC	CC	CC	CC	CC	CC	CC	CC	CC	CC	CC	CC	CC	CC	CC	CC
100028232|F|0-44:G>A-44:G>A	G/A	0	0	NA	NA	DArT	NA	NA	NA	R	0.99	0.01	0.01	GG	GG	GG	GG	GG	GG	GG	GG	GG	GG	GG	GG	GG	GG	GG	GG	GG	GG	GG	GG	GG	GG	GG	GG	GG	GG	GG	GG	GG	GG	GG	GG	GG	GG	GG	GG
100028250|F|0-47:G>T-47:G>T	G/T	0	0	NA	NA	DArT	NA	NA	NA	K	1	0.23	0.15	TT	TT	GG	GG	TT	TT	TT	GG	GG	TT	GG	TT	TT	TT	TT	GT	TT	TT	TT	TT	GT	GG	GT	TT	TT	TT	TT	GG	TT	GG	TT	GT	TT	GG	TT	TT
100028259|F|0-68:G>A-68:G>A	G/A	0	0	NA	NA	DArT	NA	NA	NA	R	0.93	0.01	0	GG	GG	GG	GG	GG	GG	GG	GG	GG	GG	GG	GG	GG	GG	GG	GG	GG	GG	GG	GG	GG	GG	GG	GG	GG	GG	GG	GG	GG	GG	GG	GG	GG	GG	GG	GG
100028260|F|0-26:G>T-26:G>T	G/T	0	0	NA	NA	DArT	NA	NA	NA	K	1	0.01	0	GG	GG	GG	GG	GG	GG	GG	GG	GG	GG	GG	GG	GG	GG	GG	GG	GG	GG	GG	GG	GG	GG	GG	GG	GG	GG	GG	GG	GG	GG	GG	GG	GG	GG	GG	GG
100028261|F|0-27:C>T-27:C>T	C/T	0	0	NA	NA	DArT	NA	NA	NA	Y	1	0.05	0.02	CC	CC	CC	CC	CC	CC	CC	TT	CC	CC	CC	CC	CC	CC	CC	CC	CC	CC	CC	CC	CC	CC	CC	CC	CC	CC	CC	CC	CC	CC	CC	CC	CC	CC	CC	CC
100028268|F|0-41:C>A-41:C>A	C/A	0	0	NA	NA	DArT	NA	NA	NA	M	0.99	0.02	0.01	CC	CC	CC	CC	CC	CC	CC	CC	CC	CC	CC	CC	CC	CC	AA	CC	CC	CC	CC	CC	CC	CC	CC	CC	CC	CC	CC	CC	CC	CC	CC	CC	CC	CC	CC	CC
100028284|F|0-65:G>A-65:G>A	G/A	0	0	NA	NA	DArT	NA	NA	NA	R	1	0.18	0.1	AA	AA	AA	AA	AA	AA	GG	GG	AA	GG	AA	AA	AA	GG	AA	AA	AA	AA	AA	AA	AA	AA	AA	GG	AA	AA	AA	AA	AA	AA	AA	AA	AA	AA	AA	AA
100028292|F|0-67:C>T-67:C>T	C/T	0	0	NA	NA	DArT	NA	NA	NA	Y	0.97	0.01	0	CC	CC	CC	CC	CC	CC	CC	CC	CC	CC	CC	CC	CC	CC	CC	CC	CC	CC	CC	CC	CC	CC	CC	CC	CC	CC	CC	CC	CC	CC	CC	CC	CC	CC	CC	CC
100028298|F|0-35:A>T-35:A>T	A/T	0	0	NA	NA	DArT	NA	NA	NA	W	1	0.01	0	AA	AA	AA	AA	AA	AA	AA	AA	AA	AA	AA	AA	AA	AA	AA	AA	AA	AA	AA	AA	AA	AA	AA	AA	AA	AA	AA	AA	AA	AA	AA	AA	AA	AA	AA	AA
100028314|F|0-18:G>A-18:G>A	G/A	2	24253459	NA	NA	DArT	NA	NA	NA	R	1	0.01	0	GG	GG	GG	GG	GG	GG	GG	GG	GG	GG	GG	GG	GG	GG	GG	GG	GG	GG	GG	GG	GG	GG	GG	GG	GG	GG	GG	GG	GG	GG	GG	GG	GG	GG	GG	GG
100028327|F|0-66:G>C-66:G>C	G/C	0	0	NA	NA	DArT	NA	NA	NA	S	0.99	0.01	0	GG	GG	GG	GG	GG	GG	GG	GG	GG	GG	GG	GG	GG	GG	GG	GG	GG	GG	GG	GG	GG	GG	GG	GG	GG	GG	GG	GG	GG	GG	GG	GG	GG	GG	GG	GG
100028336|F|0-42:C>G-42:C>G	C/G	0	0	NA	NA	DArT	NA	NA	NA	S	1	0.01	0	CC	CC	CC	CC	CC	CC	CC	CC	CC	CC	CC	CC	CC	CC	CC	CC	CC	CC	CC	CC	CC	CC	CC	CC	CC	CC	CC	CC	CC	CC	CC	CC	CC	CC	CC	CC
100028352|F|0-65:C>T-65:C>T	C/T	0	0	NA	NA	DArT	NA	NA	NA	Y	1	0.01	0	CC	CC	CC	CC	CC	CC	CC	CC	CC	CC	CC	CC	CC	CC	CC	CT	CC	CC	CC	CC	CC	CC	CC	CC	CC	CC	CC	CC	CC	CC	CC	CC	CC	CC	CC	CC
100028390|F|0-68:T>A-68:T>A	T/A	0	0	NA	NA	DArT	NA	NA	NA	W	1	0.01	0	TT	TT	TT	TT	TT	TT	TT	TT	TT	TT	TT	TT	TT	TT	TT	TT	TT	TT	TT	TT	TT	TT	TT	TT	TT	TT	TT	TT	TT	TT	TT	TT	TT	TT	TT	TT
100028393|F|0-65:A>T-65:A>T	A/T	7	41618539	NA	NA	DArT	NA	NA	NA	W	1	0.01	0	AA	AA	AA	AA	AA	AA	AA	AA	AA	AA	AA	AA	AA	AA	AA	AA	AA	AA	AA	AA	AA	AA	AA	AA	AA	AA	AA	AA	AA	AA	AA	AA	AA	AA	AA	AA
100028400|F|0-65:T>C-65:T>C	T/C	0	0	NA	NA	DArT	NA	NA	NA	Y	0.9	0.01	0	TT	TT	TT	TT	TT	TT	TT	TT	TT	TT	TT	TT	TT	TT	TT	TT	TT	TT	TT	TT	TT	TT	TT	TT	TT	TT	TT	TT	TT	TT	TT	TT	TT	TT	TT	TT
100028413|F|0-65:C>T-65:C>T	C/T	0	0	NA	NA	DArT	NA	NA	NA	Y	0.94	0.01	0	CC	CC	CC	CC	CC	CC	CC	CC	CC	CC	CC	CC	CC	CC	CC	CC	CC	CC	CC	CC	CC	CC	CC	CC	CC	CC	CC	CC	CC	CC	CC	CC	CC	CC	CC	CC
100028447|F|0-5:A>G-5:A>G	A/G	0	0	NA	NA	DArT	NA	NA	NA	R	0.97	0.09	0.04	AA	AA	AA	AA	AA	AA	AA	AA	AA	AG	AA	AA	AA	AG	AA	AA	AA	AA	AA	AA	AA	AA	AA	GG	AA	AA	AA	AA	AA	AA	AG	AA	AA	AA	AA	AA
100028508|F|0-20:G>C-20:G>C	G/C	0	0	NA	NA	DArT	NA	NA	NA	S	1	0.01	0	CC	CC	CC	CC	CC	CC	CC	CC	CC	CC	CC	CC	CC	CC	CC	CC	CC	CC	CC	CC	CC	CC	CC	CC	CC	CC	CC	CC	CC	CC	CC	CC	CC	CC	CC	CC
100028514|F|0-54:C>T-54:C>T	C/T	0	0	NA	NA	DArT	NA	NA	NA	Y	0.95	0.01	0.01	CC	CC	CC	CC	CC	CC	CC	CC	CC	CC	CC	CC	CC	CC	CC	CC	CC	CC	CC	CC	CC	CC	CC	CC	CC	CC	CC	CC	CC	CC	CC	CC	CC	CC	CC	CC
100028520|F|0-48:T>G-48:T>G	T/G	0	0	NA	NA	DArT	NA	NA	NA	K	0.94	0.01	0	GG	TT	GG	GG	GG	GG	GG	GG	GG	GG	GG	GG	GG	GG	GG	GG	GG	GG	GG	GG	GG	GG	GG	GG	GG	GG	GG	GG	GG	GG	GG	GG	GG	GG	GG	GG
100028535|F|0-66:T>C-66:T>C	T/C	4	2558473	NA	NA	DArT	NA	NA	NA	Y	1	0.01	0	TT	TT	TT	TT	TT	TT	TT	TT	TT	TT	TT	TT	TT	TT	TT	TT	TT	TT	TT	TT	TT	TT	TT	TT	TT	TT	TT	TT	TT	TT	TT	TT	TT	TT	TT	TT
100028560|F|0-64:G>A-64:G>A	G/A	0	0	NA	NA	DArT	NA	NA	NA	R	0.99	0.01	0	GG	GG	GG	GG	GG	GG	GG	GG	GG	GG	GG	GG	GG	GG	GG	GG	GG	GG	GG	GG	GG	GG	GG	GG	GG	GG	GG	GG	GG	GG	GG	GG	GG	GG	GG	GG
100028607|F|0-34:T>G-34:T>G	T/G	0	0	NA	NA	DArT	NA	NA	NA	K	0.68	0	0	GG	GG	GG	GG	GG	GG	GG	GG	GG	GG	GG	GG	GG	GG	GG	GG	GG	GG	GG	GG	GG	GG	GG	GG	GG	GG	GG	GG	GG	GG	GG	TG	GG	GG	GG	GG
100028611|F|0-62:A>T-62:A>T	A/T	0	0	NA	NA	DArT	NA	NA	NA	W	0.9	0	0	TT	TT	TT	TT	TT	TT	TT	TT	TT	TT	TT	TT	TT	TT	TT	TT	TT	TT	TT	TT	TT	TT	TT	TT	TT	TT	TT	TT	TT	TT	TT	TT	TT	TT	TT	TT
100028626|F|0-24:T>G-24:T>G	T/G	0	0	NA	NA	DArT	NA	NA	NA	K	0.89	0.04	0.02	TT	TT	TT	TT	TT	TT	TT	TT	TT	TT	TT	TT	TT	TT	TT	TT	TT	TT	TT	TT	TT	TT	TT	TT	TT	TT	TT	TT	TT	TT	TT	TT	TT	TT	TT	TT
100028638|F|0-6:A>G-6:A>G	A/G	0	0	NA	NA	DArT	NA	NA	NA	R	0.98	0.05	0.03	GG	GG	GG	GG	GG	GG	GG	AA	GG	GG	GG	GG	GG	GG	GG	GG	GG	GG	GG	GG	GG	GG	GG	GG	GG	GG	GG	GG	GG	GG	GG	GG	GG	GG	GG	GG
100028680|F|0-44:T>G-44:T>G	T/G	0	0	NA	NA	DArT	NA	NA	NA	K	0.99	0.01	0	TT	TT	TT	TT	TT	TT	TT	TT	TT	TT	TT	TT	TT	TT	TT	TT	TT	TT	TT	TT	TT	TT	TT	TT	TT	TT	TT	TT	TT	TT	TT	TT	TT	TT	TT	TT
100028681|F|0-64:C>A-64:C>A	C/A	10	10684071	NA	NA	DArT	NA	NA	NA	M	0.99	0.01	0	CC	CC	CC	CC	CC	CC	CC	CC	CC	CC	CC	CC	CC	CC	CC	CC	CC	CC	CC	CC	CC	CC	CC	CC	CC	CC	CC	CC	CC	CC	CC	CC	CC	CC	CC	CC
100028686|F|0-66:T>A-66:T>A	T/A	0	0	NA	NA	DArT	NA	NA	NA	W	1	0.01	0	TT	TT	TT	TT	TT	TT	TT	TA	TT	TT	TT	TT	TT	TT	TT	TT	TT	TT	TT	TT	TT	TT	TT	TT	TT	TT	TT	TT	TT	TT	TT	TT	TT	TT	TT	TT
100028703|F|0-28:G>A-28:G>A	G/A	0	0	NA	NA	DArT	NA	NA	NA	R	1	0.01	0	GG	GG	GG	GG	GG	GG	GG	GG	GG	GG	GG	GG	GG	GG	GG	GG	GG	GG	GG	GG	GG	GG	GG	GG	GG	GG	GG	GG	GG	GG	GG	GG	GG	GG	GG	GG
100028714|F|0-37:C>T-37:C>T	C/T	0	0	NA	NA	DArT	NA	NA	NA	Y	1	0.02	0.01	CC	CC	CC	CC	CC	CC	CC	CC	CC	CC	CC	CC	CC	CC	CC	CC	CC	CC	CC	CC	CC	CC	CC	CC	CC	CC	CC	CC	CC	CC	CC	CC	CC	CC	CC	CC
100028715|F|0-58:C>G-58:C>G	C/G	0	0	NA	NA	DArT	NA	NA	NA	S	0.91	0.01	0	CC	CC	CC	CC	CC	CC	CC	CC	CC	CC	CC	CC	CC	CC	CC	CC	CC	CC	CC	CC	CC	CC	CC	CC	CC	CC	CC	CC	CC	CC	CC	CC	CC	CC	CC	CC
100028729|F|0-8:T>C-8:T>C	T/C	0	0	NA	NA	DArT	NA	NA	NA	Y	1	0.18	0.1	TT	TT	TT	TT	TT	CC	TT	TT	TT	TT	TT	TT	TC	TT	TT	TT	TT	TT	TT	TT	TT	TT	TT	TT	CC	TT	TT	TT	TT	TT	TT	TT	TT	TT	TT	TT
100028750|F|0-39:A>C-39:A>C	A/C	0	0	NA	NA	DArT	NA	NA	NA	M	1	0.01	0	CC	CC	CC	CC	CC	CC	CC	CC	CC	CC	CC	CC	CC	CC	CC	CC	CC	CC	CC	CC	CC	CC	CC	CC	CC	CC	CC	CC	CC	CC	CC	CC	CC	CC	CC	CC
100028787|F|0-66:G>A-66:G>A	G/A	0	0	NA	NA	DArT	NA	NA	NA	R	1	0.01	0	GG	GG	GG	GG	GG	GG	GG	GG	GG	GG	GG	GG	GG	GG	GG	GG	GG	GG	GG	GG	GG	GA	GG	GG	GG	GG	GG	GG	GG	GG	GG	GG	GG	GG	GG	GG
100028815|F|0-65:T>A-65:T>A	T/A	0	0	NA	NA	DArT	NA	NA	NA	W	1	0.01	0	TT	TT	TT	TT	TT	TT	TT	TT	TT	TT	TT	TT	TT	TT	TT	TT	TT	TT	TT	TT	TT	TT	TT	TT	TT	TT	TT	TT	TT	TT	TT	TT	TT	TT	TT	TT
100028837|F|0-19:C>A-19:C>A	C/A	0	0	NA	NA	DArT	NA	NA	NA	M	1	0.01	0	AA	AA	AA	AA	AA	AA	AA	AA	AA	AA	AA	AA	AA	AA	AA	AA	AA	AA	AA	AA	AA	AA	AA	AA	AA	AA	AA	AA	AA	AA	AA	AA	AA	AA	AA	AA
100028850|F|0-60:C>T-60:C>T	C/T	0	0	NA	NA	DArT	NA	NA	NA	Y	0.97	0.01	0	CC	CC	CC	CC	CC	CC	CC	CC	CC	CC	CC	CC	CC	CC	CC	CC	CC	CC	CC	CC	CC	CC	CC	CC	CT	CC	CC	CC	CC	CC	CC	CC	CC	CC	CC	CC
100028864|F|0-29:C>G-29:C>G	C/G	0	0	NA	NA	DArT	NA	NA	NA	S	0.99	0.01	0	CC	CC	CC	CC	CC	CC	CC	CC	CC	CC	CC	CC	CC	CC	CC	CC	CC	CC	CC	CC	CC	CC	CC	CC	CC	CC	CC	CC	CC	CC	CC	CC	CC	CC	CC	CC
100028878|F|0-13:G>A-13:G>A	G/A	0	0	NA	NA	DArT	NA	NA	NA	R	1	0.01	0	GG	GG	GG	GG	GG	GG	GG	GG	GG	GG	GG	GG	GG	GG	GG	GG	GG	GG	GA	GG	GG	GG	GG	GG	GG	GG	GG	GG	GG	GG	GG	GG	GG	GG	GG	GG
100028884|F|0-66:A>G-66:A>G	A/G	0	0	NA	NA	DArT	NA	NA	NA	R	0.88	0	0	GG	GG	GG	GG	GG	GG	GG	GG	GG	GG	GG	GG	GG	GG	GG	GG	GG	GG	GG	GG	GG	GG	GG	GG	GG	GG	GG	GG	GG	GG	GG	GG	GG	GG	GG	GG
100028888|F|0-63:C>A-63:C>A	C/A	0	0	NA	NA	DArT	NA	NA	NA	M	1	0.01	0	CC	CC	CC	CC	CC	CC	CC	CC	CC	CC	CC	CC	CC	CC	CC	CC	CC	CC	CC	CC	CC	CA	CC	CC	CC	CC	CC	CC	CC	CC	CC	CC	CC	CC	CC	CC
100028908|F|0-17:G>A-17:G>A	G/A	0	0	NA	NA	DArT	NA	NA	NA	R	1	0.02	0.01	GG	GG	GG	GG	GG	GG	GG	GG	GG	GG	GG	GG	GG	GG	GG	GG	GG	GG	GG	GG	GG	GG	GG	GG	GG	GG	GG	GG	GG	GG	GG	GG	GG	GG	GG	GG
100028935|F|0-20:A>T-20:A>T	A/T	6	3338408	NA	NA	DArT	NA	NA	NA	W	1	0.01	0	AA	AA	AA	AA	AA	AA	AA	AA	AA	AA	AA	AA	AA	AA	AA	AA	AA	AA	AA	AA	AA	AA	AA	AA	AA	AA	AA	AA	AA	AA	AA	AA	AA	AA	AA	AA
100028962|F|0-65:G>A-65:G>A	G/A	0	0	NA	NA	DArT	NA	NA	NA	R	1	0.01	0	GG	GG	GG	GG	GG	GG	GG	GG	GG	GG	GG	GG	GG	GG	GG	GG	GG	GG	GG	GG	GG	GG	GG	GG	GG	GG	GG	GG	GG	GG	GG	GG	GG	GG	GG	GG
100028966|F|0-24:G>T-24:G>T	G/T	2	23023620	NA	NA	DArT	NA	NA	NA	K	1	0.01	0	GG	GG	GG	GG	GG	GG	GG	GG	GG	GG	GG	GG	GG	GG	GG	GG	GG	GG	GG	GG	GG	GG	GG	GG	GG	GG	GG	GG	GG	GG	GG	GG	GG	GG	GG	GG
100028982|F|0-12:A>T-12:A>T	A/T	0	0	NA	NA	DArT	NA	NA	NA	W	0.99	0.01	0	AA	AA	AA	AA	AA	AA	AA	AA	AA	AA	AA	AA	AA	AA	AA	AA	AA	AA	AA	AA	AA	AA	AA	AA	AA	AA	AA	AA	AA	AA	AA	AA	AA	AA	AA	AA
100028983|F|0-31:A>T-31:A>T	A/T	0	0	NA	NA	DArT	NA	NA	NA	W	0.99	0.14	0.07	AA	AA	AA	AA	AA	AA	TT	AA	AA	TT	AA	AA	AA	AT	AA	AA	AA	AA	AA	AA	AA	AA	AA	TT	AA	AA	AA	AA	AA	AA	AA	AA	AA	AA	AA	AA
100028997|F|0-42:T>G-42:T>G	T/G	0	0	NA	NA	DArT	NA	NA	NA	K	1	0.01	0	GG	GG	GG	GG	GG	GG	GG	GG	GG	GG	GG	GG	GG	GG	GG	GG	GG	GG	GG	GG	GG	GG	GG	GG	GG	GG	GG	GG	GG	GG	GG	GG	GG	GG	GG	GG
100029008|F|0-65:A>C-65:A>C	A/C	0	0	NA	NA	DArT	NA	NA	NA	M	0.97	0.01	0	CC	CC	CC	CC	CC	CC	CC	CC	CC	CC	CC	CC	CC	CC	CC	CC	CC	CC	CC	CC	CC	CC	CC	CC	CC	CC	CC	CC	CC	CC	CC	CC	CC	CC	CC	CC
100029024|F|0-58:A>G-58:A>G	A/G	0	0	NA	NA	DArT	NA	NA	NA	R	1	0.08	0.03	AA	AA	AA	AA	AA	AA	AA	AA	AA	GG	AA	AA	AA	AA	AA	AA	AA	AA	AA	AA	AA	AA	AA	AA	AA	AA	AA	AA	AA	AA	AA	AA	AA	AA	AA	AA
100029038|F|0-24:G>C-24:G>C	G/C	8	28618919	NA	NA	DArT	NA	NA	NA	S	0.99	0.15	0.08	GG	GG	GG	GG	GG	GG	CC	GG	GG	CC	GG	GG	GG	CC	GG	GG	GG	GG	GG	GG	GG	GG	GG	GC	GG	GG	GG	GG	GG	GG	GG	GG	GG	GG	GG	GG
100029142|F|0-68:A>G-68:A>G	A/G	0	0	NA	NA	DArT	NA	NA	NA	R	0.88	0	0	GG	GG	GG	GG	GG	GG	GG	GG	GG	GG	GG	GG	GG	GG	GG	GG	GG	GG	GG	GG	GG	GG	GG	GG	GG	GG	GG	GG	GG	GG	GG	GG	GG	GG	GG	GG
100029144|F|0-66:T>C-66:T>C	T/C	0	0	NA	NA	DArT	NA	NA	NA	Y	0.97	0.01	0	TT	TT	TT	TT	TT	TT	TT	TT	TT	TT	TT	TT	TT	TT	TT	TC	TT	TT	TT	TT	TT	TT	TT	TT	TT	TT	TT	TT	TT	TT	TT	TT	TT	TT	TT	TT
100029149|F|0-5:A>C-5:A>C	A/C	4	19330123	NA	NA	DArT	NA	NA	NA	M	1	0.01	0	AA	AA	AA	AA	AA	AA	AA	AA	AA	AA	AA	AA	AA	AA	AA	AA	AA	AA	AA	AA	AA	AA	AA	AC	AA	AA	AA	AA	AA	AA	AA	AA	AA	AA	AA	AA
100029163|F|0-66:A>G-66:A>G	A/G	0	0	NA	NA	DArT	NA	NA	NA	R	0.99	0.35	0.22	AA	AA	GG	GG	AA	AA	GG	GG	GG	GG	GG	AA	AA	GG	AA	GG	AA	AA	AA	AA	AG	GG	AA	GG	AA	AA	AA	GG	AA	GG	AA	GG	AA	GG	AA	AA
100029168|F|0-66:G>T-66:G>T	G/T	0	0	NA	NA	DArT	NA	NA	NA	K	0.99	0.01	0	GG	GG	GG	GG	GG	GG	GG	GG	GG	GG	GG	GG	GG	GG	GG	GG	GG	GG	GG	GG	GG	GG	GG	GG	GG	GG	GG	GG	GG	GG	GG	GG	GG	GG	GG	GG
100029174|F|0-59:T>G-59:T>G	T/G	8	10058205	NA	NA	DArT	NA	NA	NA	K	1	0.01	0	TT	TT	TT	TT	TT	TT	TT	TT	TT	TT	TT	TT	TT	TT	TT	TT	TT	TT	TT	TT	TT	TT	TT	TT	TT	TT	TT	TT	TT	TT	TT	TT	TT	TT	TT	TT
100029196|F|0-45:G>A-45:G>A	G/A	0	0	NA	NA	DArT	NA	NA	NA	R	0.86	0.35	0.22	GG	GG	AA	AA	GG	GG	AA	AA	AA	AA	AA	GG	GG	AA	GG	AA	GG	GG	GG	GG	GG	AA	GG	AA	GG	GG	GG	AA	GG	AA	GG	AA	GG	AA	GG	GG
100029203|F|0-65:A>C-65:A>C	A/C	0	0	NA	NA	DArT	NA	NA	NA	M	1	0.01	0	CC	CC	CC	CC	CC	CC	CC	CC	CC	CC	CC	CC	CC	CC	CC	CC	CC	CC	CC	CC	CC	CC	CC	CC	CC	CC	CC	CC	CC	CC	CC	CC	CC	CC	CC	CC
100029212|F|0-64:G>A-64:G>A	G/A	0	0	NA	NA	DArT	NA	NA	NA	R	0.99	0.01	0	GG	GG	GG	GG	GG	GG	GG	GG	GG	GG	GG	GG	GG	GG	GG	GG	GG	GG	GG	GG	GG	GG	GG	GG	GG	GG	GG	GG	GG	GG	GG	GG	GG	GG	GG	GG
100029220|F|0-5:C>T-5:C>T	C/T	0	0	NA	NA	DArT	NA	NA	NA	Y	1	0.01	0	CC	CC	CC	CC	CC	CC	CC	CC	CC	CC	CC	CC	CC	CC	CC	CC	CC	CC	CC	CC	CC	CC	CC	CC	CC	CC	CC	CC	CC	CC	CC	CC	CC	CC	CC	CC
100029244|F|0-16:G>T-16:G>T	G/T	3	3002929	NA	NA	DArT	NA	NA	NA	K	1	0.01	0.01	GG	GG	GG	GG	GG	GG	GG	GG	GG	GG	GG	GG	GG	GG	GG	GG	GG	GG	GG	GG	GG	GG	GG	GG	GG	GG	GG	GG	GG	GG	GG	GG	GG	GG	GG	GG
100029264|F|0-43:G>C-43:G>C	G/C	0	0	NA	NA	DArT	NA	NA	NA	S	1	0.35	0.22	GG	GG	CC	CC	GG	GG	CC	CC	CC	CC	CC	GG	GG	CC	GG	CC	GG	GG	GG	GG	GC	CC	GG	CC	GG	GG	GG	CC	GG	CC	GG	CC	GG	CC	GG	GG
100029274|F|0-37:G>A-37:G>A	G/A	0	0	NA	NA	DArT	NA	NA	NA	R	1	0.01	0	GG	GG	GG	GG	GG	GG	GG	GG	GG	GG	GG	GG	GG	GG	GG	GG	GG	GG	GG	GG	GG	GG	GG	GG	GG	GG	GG	GG	GG	GG	GG	GG	GG	GG	GG	GG
100029289|F|0-57:G>A-57:G>A	G/A	0	0	NA	NA	DArT	NA	NA	NA	R	1	0.11	0.06	GG	GG	GG	GG	GG	GG	AA	GG	GG	AA	GG	GG	GG	GG	GG	GG	GG	GG	GG	GG	GG	GG	GG	GG	GG	GG	GG	GG	GG	GG	GG	GG	GG	GG	GG	GG
100029294|F|0-35:C>A-35:C>A	C/A	0	0	NA	NA	DArT	NA	NA	NA	M	1	0.14	0.07	AA	AA	AA	AA	AA	AA	CC	AA	AA	CC	AA	AA	AA	CC	AA	AA	AA	AA	AA	AA	AA	AA	AA	CC	AA	AA	AA	AA	AA	AA	AA	AA	AA	AA	AA	AA
100029301|F|0-67:C>A-67:C>A	C/A	0	0	NA	NA	DArT	NA	NA	NA	M	1	0.01	0	CC	CC	CC	CC	CC	CC	CC	CC	CC	CC	CC	CC	CC	CC	CC	CC	CC	CC	CC	CC	CC	CC	CC	CC	CC	CC	CC	CC	CC	CC	CC	CC	CC	CC	CC	CC
100029311|F|0-55:G>C-55:G>C	G/C	0	0	NA	NA	DArT	NA	NA	NA	S	0.98	0.14	0.08	CC	CC	CC	CC	CC	CC	GG	CC	CC	GG	CC	CC	CC	GG	CC	CC	CC	CC	CC	CC	CC	CC	CC	GG	CC	CC	CC	CC	CC	CC	CC	CC	CC	CC	CC	CC
100029315|F|0-20:G>T-20:G>T	G/T	0	0	NA	NA	DArT	NA	NA	NA	K	0.99	0.01	0	GG	GG	GG	GG	GG	GG	GG	GG	GG	GG	GG	GG	GG	GG	GG	GG	GG	GG	GG	GG	GG	GG	GG	GG	GG	GG	GG	GT	GG	GG	GG	GG	GG	GG	GG	GG
100029318|F|0-15:C>A-15:C>A	C/A	0	0	NA	NA	DArT	NA	NA	NA	M	0.99	0.01	0	CC	CC	CC	CC	CC	CC	CC	CC	CC	CC	CC	CC	CC	CC	CC	CC	CC	CC	CC	CC	CC	CC	CC	CC	CC	CC	CC	CC	CC	CC	CC	CC	CC	CC	CC	CC
100029319|F|0-29:A>T-29:A>T	A/T	0	0	NA	NA	DArT	NA	NA	NA	W	0.84	0.37	0.2	TT	TT	AA	AA	TT	AA	AA	AA	AA	AA	AA	AA	AA	AA	AA	AA	AA	AA	TT	AA	AA	AA	TT	AA	AA	TT	TT	AA	AA	AA	TT	AA	AA	AA	AA	AA
100029348|F|0-68:T>A-68:T>A	T/A	8	32684888	NA	NA	DArT	NA	NA	NA	W	0.99	0.01	0.01	TT	TT	TT	TT	TT	TT	TT	TT	TT	TT	TT	TT	TT	TT	TT	TT	TT	TT	TT	TT	TT	TT	TT	TT	TT	TT	TT	TT	TT	TT	TT	TT	TT	TT	TT	TT
100029356|F|0-11:A>G-11:A>G	A/G	0	0	NA	NA	DArT	NA	NA	NA	R	1	0.13	0.07	GG	GG	GG	GG	GG	GG	AA	GG	GG	AA	GG	GG	GG	AG	GG	GG	GG	GG	GG	GG	GG	GG	GG	AA	GG	GG	GG	GG	GG	GG	GG	GG	GG	GG	GG	GG
100029363|F|0-9:G>A-9:G>A	G/A	0	0	NA	NA	DArT	NA	NA	NA	R	0.98	0.13	0.07	GG	GG	GG	GG	GG	GG	AA	GG	GG	AA	GG	GG	GG	AA	GG	GG	GG	GG	GG	GG	GG	GG	GG	AA	GG	GG	GG	GG	GG	GG	GG	GG	GG	GG	GG	GG
100029394|F|0-66:C>T-66:C>T	C/T	0	0	NA	NA	DArT	NA	NA	NA	Y	0.93	0	0	TT	TT	TT	TT	TT	TT	TT	TT	TT	TT	TT	TT	TT	TT	TT	TT	TT	TT	TT	TT	TT	TT	TT	TT	TT	TT	TT	TT	TT	TT	TT	TT	TT	TT	TT	TT
100029415|F|0-68:A>C-68:A>C	A/C	0	0	NA	NA	DArT	NA	NA	NA	M	0.88	0	0	CC	CC	CC	CC	CC	CC	CC	CC	CC	CC	CC	CC	CC	CC	CC	CC	CC	CC	CC	CC	CC	CC	CC	CC	CC	CC	CC	CC	CC	CC	CC	CC	CC	CC	CC	CC
100029480|F|0-25:A>G-25:A>G	A/G	0	0	NA	NA	DArT	NA	NA	NA	R	0.88	0.01	0	AA	AA	AA	AA	AA	AA	AA	AA	AA	AA	AA	AA	AA	AA	AA	AA	AA	AA	AA	AA	AA	AA	AA	AA	AA	AA	AA	AA	AA	AA	AA	AA	AA	AA	AA	AA
100029517|F|0-66:G>T-66:G>T	G/T	1	4966513	NA	NA	DArT	NA	NA	NA	K	0.97	0.01	0	GG	GG	GG	GG	GG	GG	GG	GG	GG	GG	GG	GG	GG	GG	GG	GG	GG	GG	GG	GG	GG	GT	GG	GG	GG	GG	GG	GG	GG	GG	GG	GG	GG	GG	GG	GG
100029529|F|0-41:C>A-41:C>A	C/A	0	0	NA	NA	DArT	NA	NA	NA	M	0.99	0.06	0.02	CC	CC	CC	CC	CC	CC	CC	CA	CC	CC	CC	CC	CC	CC	CC	CC	CC	CC	CC	CC	CC	CC	CC	CC	CC	CC	CC	CC	CC	CC	CC	CC	CC	CC	CC	CC
100029533|F|0-55:G>C-55:G>C	G/C	2	3123949	NA	NA	DArT	NA	NA	NA	S	0.99	0.01	0	CC	CC	CC	CC	CC	CC	CC	CC	CC	CC	CC	CC	CC	CC	CC	CC	CC	CC	CC	CC	CC	CC	CC	CC	CC	CC	CC	CC	CC	CC	CC	CC	CC	CC	CC	CC
100029539|F|0-26:C>T-26:C>T	C/T	0	0	NA	NA	DArT	NA	NA	NA	Y	0.96	0.01	0	CC	CC	CC	CC	CC	CC	CC	CC	CC	CC	CC	CC	CC	CC	CC	CC	CC	CC	CC	CC	CC	CC	CC	CC	CC	CC	CC	CC	CC	CC	CC	CC	CC	CC	CC	CC
100029545|F|0-66:A>G-66:A>G	A/G	0	0	NA	NA	DArT	NA	NA	NA	R	1	0.04	0.02	GG	GG	GG	GG	GG	AA	GG	GG	GG	GG	GG	GG	GG	GG	GG	GG	GG	GG	GG	GG	GG	GG	GG	GG	GG	GG	GG	GG	GG	GG	GG	GG	GG	GG	GG	GG
100029573|F|0-19:G>A-19:G>A	G/A	0	0	NA	NA	DArT	NA	NA	NA	R	0.99	0.3	0.17	GG	GG	AA	AA	GG	GG	GG	AA	AA	AA	AA	GG	GG	GG	GG	GA	GG	GG	GG	GG	GA	AA	GG	GG	GG	GG	GG	AA	GG	AA	GG	AA	GG	AA	GG	GG
100029591|F|0-37:T>A-37:T>A	T/A	0	0	NA	NA	DArT	NA	NA	NA	W	1	0.01	0	AA	AA	AA	AA	AA	AA	AA	AA	AA	AA	AA	AA	AA	AA	AA	AA	AA	AA	AA	AA	AA	AA	AA	AA	AA	AA	AA	AA	AA	AA	AA	AA	AA	AA	AA	AA
100029597|F|0-66:C>A-66:C>A	C/A	7	34057258	NA	NA	DArT	NA	NA	NA	M	0.98	0.01	0	CC	CC	CC	CC	CC	CC	CC	CC	CC	CC	CC	CC	CC	CC	CC	CC	CC	CC	CC	CC	CC	CC	CC	CC	CC	CC	CC	CC	CC	CC	CC	CC	CC	CC	CC	CC
100029618|F|0-68:A>C-68:A>C	A/C	0	0	NA	NA	DArT	NA	NA	NA	M	1	0.01	0	CC	AA	CC	CC	CC	CC	CC	CC	CC	CC	CC	CC	CC	CC	CC	CC	CC	CC	CC	CC	CC	CC	CC	CC	CC	CC	CC	CC	CC	CC	CC	CC	CC	CC	CC	CC
100029637|F|0-19:A>G-19:A>G	A/G	0	0	NA	NA	DArT	NA	NA	NA	R	0.84	0	0	GG	GG	GG	GG	GG	GG	GG	GG	GG	GG	GG	GG	GG	GG	GG	GG	GG	GG	GG	GG	GG	GG	GG	GG	GG	GG	GG	GG	GG	GG	GG	GG	GG	GG	GG	GG
100029642|F|0-20:G>A-20:G>A	G/A	0	0	NA	NA	DArT	NA	NA	NA	R	0.99	0.01	0.01	GG	GG	GG	GG	GG	GG	GG	GG	GG	GG	GG	GG	GG	GG	GG	GG	GG	GG	GG	GG	GG	GG	GG	GG	GG	GG	GG	GG	GG	GG	GG	GG	GG	GG	GG	GG
100029649|F|0-67:T>A-67:T>A	T/A	0	0	NA	NA	DArT	NA	NA	NA	W	0.99	0.01	0	TT	TT	TT	TT	TT	TT	TT	TT	TT	TT	TT	TT	TT	TT	TT	TT	TT	TT	TT	TT	TT	TT	TT	TT	TT	TT	TT	TT	TT	TT	TT	TT	TT	TT	TT	TT
100029652|F|0-24:A>G-24:A>G	A/G	0	0	NA	NA	DArT	NA	NA	NA	R	0.93	0.01	0.01	GG	GG	GG	GG	GG	GG	GG	GG	GG	GG	GG	GG	GG	GG	GG	GG	GG	GG	GG	GG	GG	GG	GG	GG	GG	GG	GG	GG	GG	GG	GG	GG	GG	GG	GG	GG
100029666|F|0-48:G>T-48:G>T	G/T	0	0	NA	NA	DArT	NA	NA	NA	K	1	0.01	0	GG	GG	GG	GG	GG	GG	GG	GG	GG	GG	GG	GG	GG	GG	GG	GG	GG	GG	GG	GG	GG	GG	GG	GG	GG	GG	GG	GG	GG	GG	GG	GG	GG	GG	GG	GG
100029667|F|0-42:G>T-42:G>T	G/T	0	0	NA	NA	DArT	NA	NA	NA	K	1	0.01	0	GG	GG	GG	GG	GG	GG	GG	GG	GG	GG	GG	GG	GG	GG	GG	GG	GG	GG	GG	GG	GG	GG	GG	GG	GG	GG	GG	GG	GG	GG	GG	GG	GG	GG	GG	GG
100029693|F|0-61:G>T-61:G>T	G/T	8	43531769	NA	NA	DArT	NA	NA	NA	K	0.99	0.01	0	GG	GG	GG	GG	GG	GG	GG	GG	GG	GG	GG	GG	GG	GG	GG	GG	GG	GG	GG	GG	GG	GG	GG	GG	GG	GG	GG	GG	GG	GG	GG	GG	GT	GG	GG	GG
100029735|F|0-66:C>T-66:C>T	C/T	5	18918121	NA	NA	DArT	NA	NA	NA	Y	0.92	0.02	0.01	CC	CC	CC	CC	CC	CC	CC	CC	CC	CC	CC	CC	CC	CC	CC	CC	CC	CC	CC	CC	CC	CC	CC	CC	CC	CC	CC	CC	CC	CC	CT	CC	CC	CC	CC	CC
100029758|F|0-15:C>G-15:C>G	C/G	0	0	NA	NA	DArT	NA	NA	NA	S	1	0.24	0.14	GG	GG	CC	CC	GG	GG	GG	CC	CC	GG	CC	GG	GG	GG	GG	CC	GG	GG	GG	GG	CG	CC	GG	GG	GG	GG	GG	CC	GG	CC	GG	CC	GG	CC	GG	GG
100029772|F|0-47:A>G-47:A>G	A/G	0	0	NA	NA	DArT	NA	NA	NA	R	0.96	0.04	0.02	AA	AA	AA	AA	AA	AA	AA	AA	AA	AA	AA	AA	AA	AA	AA	AA	AA	AA	AA	AA	AA	AA	AA	AA	AA	AA	AA	AA	AA	AA	AA	AA	AA	AA	AA	AA
100029776|F|0-7:A>G-7:A>G	A/G	0	0	NA	NA	DArT	NA	NA	NA	R	0.99	0.01	0	AA	AA	AA	AA	AA	AA	AA	AA	AA	AA	AA	AA	AA	AA	AA	AA	AA	AA	AA	AA	AA	AA	AA	AA	AA	AA	AA	AA	AA	AA	AA	AA	AA	AA	AA	AA
100029777|F|0-65:T>A-65:T>A	T/A	0	0	NA	NA	DArT	NA	NA	NA	W	0.99	0.01	0.01	TT	TT	TT	TT	TT	TT	TT	TT	TT	TT	TT	TT	TT	TT	TT	TT	TT	TT	TT	TT	TT	TT	TT	TT	TT	TT	TT	TT	TT	TT	TT	TT	TT	TT	TT	TT
100029787|F|0-67:A>C-67:A>C	A/C	0	0	NA	NA	DArT	NA	NA	NA	M	0.91	0.35	0.22	AA	AA	CC	CC	AA	AA	CC	CC	CC	CC	CC	AA	AA	CC	AA	CC	AA	AA	AA	AA	AA	CC	AA	CC	AA	AA	AA	CC	AA	CC	AA	CC	AA	CC	AA	AA
100029793|F|0-28:G>A-28:G>A	G/A	0	0	NA	NA	DArT	NA	NA	NA	R	1	0.01	0	GG	GG	GG	GG	GG	GG	GG	GG	GG	GG	GG	GG	GG	GG	GG	GG	GG	GG	GG	GG	GG	GG	GG	GG	GG	GG	GG	GG	GG	GG	GG	GG	GG	GG	GG	GG
100029804|F|0-47:C>T-47:C>T	C/T	0	0	NA	NA	DArT	NA	NA	NA	Y	0.97	0.01	0	CC	CC	CC	CC	CC	CC	CC	CC	CC	CC	CC	CC	CC	CC	CC	CC	CC	CC	CC	CC	CC	CC	CC	CC	CC	CC	CC	CC	CC	CC	CC	CC	CC	CC	CC	CC
100029813|F|0-5:C>A-5:C>A	C/A	7	4262137	NA	NA	DArT	NA	NA	NA	M	1	0.01	0	CC	CC	CC	CC	CC	CC	CC	CC	CC	CC	CC	CC	CC	CC	CC	CC	CC	CC	CC	CC	CC	CC	CC	CC	CC	CC	CC	CC	CC	CC	CC	CC	CC	CC	CC	CC
100029833|F|0-46:T>A-46:T>A	T/A	7	36634020	NA	NA	DArT	NA	NA	NA	W	0.88	0.36	0.24	TT	TT	AA	AA	TT	TT	AA	AA	AA	AA	AA	TT	TT	TA	TT	AA	TT	TT	TT	AA	TT	AA	TT	AA	TT	TT	TT	AA	TT	AA	TT	AA	TT	AA	TT	TT
100029863|F|0-24:C>T-24:C>T	C/T	0	0	NA	NA	DArT	NA	NA	NA	Y	0.97	0.12	0.06	CC	CC	CC	CC	CC	CC	CC	TT	CC	CT	CC	CC	CC	TT	CC	CC	CC	CC	CC	CC	CC	CC	CC	CT	CC	CC	CC	CC	CC	CC	CC	CC	CC	CC	CC	CC
100029865|F|0-17:C>A-17:C>A	C/A	0	0	NA	NA	DArT	NA	NA	NA	M	0.98	0.01	0	CC	CC	CC	CC	CC	CC	CC	CC	CC	CC	CC	CC	CC	CC	CC	CC	CC	CC	CC	CC	CC	CC	CC	CC	CC	CC	CC	CC	CC	CC	CC	CC	CC	CC	CC	CC
100029895|F|0-64:C>G-64:C>G	C/G	0	0	NA	NA	DArT	NA	NA	NA	S	0.92	0	0	GG	GG	GG	GG	GG	GG	GG	CG	GG	GG	GG	GG	GG	GG	GG	GG	GG	GG	GG	GG	GG	GG	GG	GG	GG	GG	GG	GG	GG	GG	GG	GG	GG	GG	GG	GG
100029935|F|0-66:T>A-66:T>A	T/A	7	35575755	NA	NA	DArT	NA	NA	NA	W	0.95	0.15	0.08	TT	TT	TT	TT	TT	TT	AA	TT	TT	AA	TT	TT	TT	AA	TT	TT	TT	TT	TT	TT	TT	TT	TT	AA	TT	TT	TT	TT	TT	TT	TT	TT	TT	TT	TT	TT
100029959|F|0-67:T>C-67:T>C	T/C	5	14096837	NA	NA	DArT	NA	NA	NA	Y	0.91	0	0	CC	CC	CC	CC	CC	CC	CC	CC	CC	CC	CC	CC	CC	CC	CC	CC	CC	CC	CC	CC	CC	CC	CC	CC	CC	CC	CC	CC	CC	CC	CC	CC	CC	CC	CC	CC
100029961|F|0-20:T>G-20:T>G	T/G	0	0	NA	NA	DArT	NA	NA	NA	K	1	0.01	0	TT	TT	TT	TT	TT	TT	TT	TT	TT	TT	TT	TT	TT	TT	TT	TT	TT	TT	TT	TT	TT	TT	TT	TT	TT	TT	TT	TT	TT	TT	TT	TT	TT	TT	TT	TT
100029967|F|0-68:T>A-68:T>A	T/A	0	0	NA	NA	DArT	NA	NA	NA	W	1	0.01	0	TT	TT	TT	TT	TT	TT	TT	TT	TT	TT	TT	TT	TT	TT	TT	TT	TT	TT	TT	TT	TT	TT	TT	TT	TT	TT	TT	TT	TT	TT	TT	TT	TT	TT	TT	TT
100029974|F|0-22:G>A-22:G>A	G/A	0	0	NA	NA	DArT	NA	NA	NA	R	0.82	0.01	0	GG	GG	GG	GG	GG	GG	GG	GG	GG	GG	GG	GG	GG	GG	GG	GG	GG	GG	GG	GG	GG	GG	GG	GG	GG	GG	GG	GG	GG	GG	GG	GG	GG	GG	GG	GG
100029992|F|0-39:G>T-39:G>T	G/T	0	0	NA	NA	DArT	NA	NA	NA	K	1	0.01	0	GG	GG	GG	GG	GG	GG	GG	GG	GG	GG	GG	GG	GG	GG	GG	GG	GG	GG	GG	GG	GG	GG	GG	GG	GG	GG	GG	GG	GG	GG	GG	GG	GG	GG	GG	GG
100030020|F|0-66:T>A-66:T>A	T/A	0	0	NA	NA	DArT	NA	NA	NA	W	1	0.01	0	TT	TT	TT	TT	TT	TT	TT	TT	TT	TT	TT	TT	TT	TT	TT	TT	TT	TT	TT	TT	TT	TT	TT	TT	TT	TT	TT	TT	TT	TT	TT	TT	TT	TT	TT	TT
100030029|F|0-62:C>G-62:C>G	C/G	0	0	NA	NA	DArT	NA	NA	NA	S	0.84	0.13	0.07	CC	CC	CC	CC	CC	CC	GG	CC	CC	GG	CC	CC	CC	GG	CC	CC	CC	CC	CC	CC	CC	CC	CC	GG	CC	CC	CC	CC	CC	CC	CC	CC	CC	CC	CC	CC
100030077|F|0-63:C>A-63:C>A	C/A	0	0	NA	NA	DArT	NA	NA	NA	M	0.95	0.01	0	CC	CC	CA	CC	CC	CC	CC	CC	CC	CC	CC	CC	CC	CC	CC	CC	CC	CC	CC	CC	CC	CC	CC	CC	CC	CC	CC	CC	CC	CC	CC	CC	CC	CC	CC	CC
100030109|F|0-64:A>C-64:A>C	A/C	0	0	NA	NA	DArT	NA	NA	NA	M	0.99	0.01	0	AA	AA	AA	AA	AA	AA	AA	AA	AA	AA	AA	AA	AA	AA	AA	AA	AA	AA	AA	AA	AA	AA	AA	AA	AA	AA	AA	AA	AA	AA	AA	AA	AA	AA	AA	AA
100030137|F|0-57:G>A-57:G>A	G/A	0	0	NA	NA	DArT	NA	NA	NA	R	0.99	0.02	0.01	GG	GG	GG	GG	GG	GG	GG	GG	GG	GG	GG	GG	GG	GG	GG	GG	GG	GG	GG	GG	GG	GG	GG	GG	GG	GG	GG	GG	GG	GG	GG	GG	GG	GG	GG	GG
100030157|F|0-64:T>A-64:T>A	T/A	0	0	NA	NA	DArT	NA	NA	NA	W	0.98	0.01	0	TT	TT	TT	TT	TT	TT	TT	TT	TT	TT	TT	TT	TT	TT	TT	TT	TT	TT	TT	TT	TT	TT	TT	TT	TT	TT	TT	TT	TT	TT	TT	TT	TT	TT	TT	TT
100030173|F|0-22:G>A-22:G>A	G/A	0	0	NA	NA	DArT	NA	NA	NA	R	1	0.01	0	GG	GG	GG	GG	GG	GG	GG	GG	GG	GG	GG	GG	GG	GG	GG	GG	GG	GG	GG	GG	GG	GG	GG	GG	GG	GG	GG	GG	GG	GG	GG	GG	GG	GG	GG	GG
100030186|F|0-21:G>T-21:G>T	G/T	0	0	NA	NA	DArT	NA	NA	NA	K	0.9	0.01	0	GG	GG	GG	GG	GG	GG	GG	GG	GG	GG	GG	GG	GG	GG	GG	GG	GG	GG	GG	GG	GG	GG	GG	GG	GG	GG	GG	GG	GG	GG	GG	GG	GG	GG	GG	GG
100030202|F|0-65:C>A-65:C>A	C/A	0	0	NA	NA	DArT	NA	NA	NA	M	0.99	0.01	0	CC	CC	CC	CC	CC	CC	CC	CC	CC	CC	CC	CC	CC	CC	CC	CC	CC	CC	CC	CC	CC	CC	CC	CC	CC	CC	CC	CC	CC	CC	CC	CC	CC	CC	CC	CC
100030237|F|0-25:T>A-25:T>A	T/A	0	0	NA	NA	DArT	NA	NA	NA	W	0.98	0.01	0	AA	AA	AA	AA	AA	AA	AA	AA	AA	AA	AA	AA	AA	AA	AA	AA	AA	AA	AA	AA	AA	AA	AA	AA	AA	AA	AA	AA	AA	AA	AA	AA	AA	AA	AA	AA
100030272|F|0-52:G>T-52:G>T	G/T	0	0	NA	NA	DArT	NA	NA	NA	K	0.99	0.01	0	TT	TT	TT	TT	TT	TT	TT	TT	TT	TT	TT	TT	TT	TT	TT	TT	TT	TT	TT	TT	TT	TT	TT	TT	TT	TT	TT	TT	TT	TT	TT	TT	TT	TT	TT	TT
100030315|F|0-65:G>A-65:G>A	G/A	10	13774157	NA	NA	DArT	NA	NA	NA	R	0.98	0.01	0	GG	GG	GG	GG	GG	GG	GG	GG	GG	GG	GG	GG	GG	GG	GG	GG	GG	GG	GG	GG	GG	GG	GG	GG	GG	GG	GG	GG	GG	GG	GG	GG	GG	GG	GG	GG
100030319|F|0-42:G>A-42:G>A	G/A	0	0	NA	NA	DArT	NA	NA	NA	R	0.99	0.02	0.01	GG	GG	GG	GG	GG	GG	GG	GG	GG	GG	GG	GG	GG	GG	GG	GG	GG	GG	GG	GG	GG	GG	GG	GG	GG	GG	GG	GG	GG	GG	GG	GG	GG	GG	GG	GG
100030329|F|0-64:T>C-64:T>C	T/C	0	0	NA	NA	DArT	NA	NA	NA	Y	0.99	0.01	0	TT	TT	TT	TT	TT	TT	TT	TT	TT	TT	TT	TT	TT	TT	TT	TT	TT	TT	TT	TT	TT	TT	TT	TT	TT	TT	TT	TT	TT	TT	TT	TT	TT	TT	TT	TT
100030333|F|0-7:G>A-7:G>A	G/A	0	0	NA	NA	DArT	NA	NA	NA	R	0.95	0.25	0.15	GG	GG	AA	AA	GG	GG	GG	AA	AA	GG	AA	GG	GG	GG	GG	AA	GG	GG	GG	GG	GA	AA	GG	GG	GG	GG	GG	AA	GG	AA	GG	AA	GG	AA	GG	GG
100030353|F|0-46:A>G-46:A>G	A/G	0	0	NA	NA	DArT	NA	NA	NA	R	0.98	0.07	0.03	AA	AA	AA	AA	AA	AA	AA	AA	AA	GG	AA	AA	AA	AA	AA	AA	AA	AA	AA	AA	AA	AA	AA	AA	AA	AA	AA	AA	AA	AA	AA	AA	AA	AA	AA	AA
100030395|F|0-14:A>G-14:A>G	A/G	0	0	NA	NA	DArT	NA	NA	NA	R	1	0.03	0.01	AA	AA	AA	AA	AA	AA	AA	AA	AA	AA	AA	AA	AA	AA	AA	AA	AA	AA	AA	AA	AA	AA	AA	AA	AA	AA	AA	AA	AA	AA	AA	AA	AA	AA	AA	AA
100030446|F|0-68:T>A-68:T>A	T/A	0	0	NA	NA	DArT	NA	NA	NA	W	0.96	0.01	0	TT	TT	TT	TT	TT	TT	TT	TT	TT	TT	TT	TT	TT	TT	TT	TT	TT	TT	TT	TT	TT	TT	TT	TT	TT	TT	TT	TT	TT	TT	TT	TT	TT	TT	TT	TT
100030483|F|0-25:G>T-25:G>T	G/T	4	16462409	NA	NA	DArT	NA	NA	NA	K	1	0.01	0	GG	GG	GG	GG	GG	GG	GG	GG	GG	GG	GG	GG	GG	GG	GG	GG	GG	GG	GG	GG	GG	GG	GG	GG	GG	GG	GG	GG	GG	GG	GG	GG	GG	GG	GG	GG
100030490|F|0-67:T>A-67:T>A	T/A	0	0	NA	NA	DArT	NA	NA	NA	W	0.98	0.01	0	TT	TT	TT	TT	TT	TT	TT	TT	TT	TT	TT	TT	TT	TT	TT	TT	TT	TT	TT	TT	TT	TT	TT	TT	TT	TT	TT	TT	TT	TT	TT	TT	TT	TT	TT	TT
100030493|F|0-52:A>G-52:A>G	A/G	0	0	NA	NA	DArT	NA	NA	NA	R	0.99	0.01	0	GG	GG	GG	GG	GG	GG	GG	GG	GG	GG	GG	GG	GG	GG	GG	GG	GG	GG	GG	GG	GG	GG	GG	GG	GG	GG	GG	GG	GG	GG	GG	GG	GG	GG	GG	GG
100030496|F|0-63:G>T-63:G>T	G/T	3	7116288	NA	NA	DArT	NA	NA	NA	K	1	0.01	0	GG	GG	GG	GG	GG	GG	GG	GG	GG	GG	GG	GG	GG	GG	GG	GG	GG	GG	GG	GG	GG	GG	GG	GG	GG	GG	GG	GG	GG	GG	GG	GG	GG	GG	GG	GG
100030501|F|0-26:G>A-26:G>A	G/A	0	0	NA	NA	DArT	NA	NA	NA	R	0.97	0.35	0.24	AA	AA	GG	GG	AA	AA	GG	GA	GG	GG	GG	AA	AA	GG	AA	GG	AA	AA	AA	GG	GG	GG	AA	GG	AA	AA	AA	GG	AA	GG	AA	GG	AA	GG	AA	AA
100030552|F|0-32:G>T-32:G>T	G/T	0	0	NA	NA	DArT	NA	NA	NA	K	0.87	0.01	0.01	GG	GG	GG	GG	GG	GG	GG	GG	GG	GG	GG	GG	GG	GG	GG	GG	GG	GG	GG	GG	GG	GG	GT	GG	GG	GG	GG	GG	GG	GG	GG	GG	GG	GG	GG	GG
100030563|F|0-18:T>C-18:T>C	T/C	0	0	NA	NA	DArT	NA	NA	NA	Y	0.96	0.14	0.07	TT	TT	TT	TT	TT	TT	CC	TT	TT	CC	TT	TT	TT	CC	TT	TT	TT	TT	TT	TT	TT	TT	TT	CC	TT	TT	TT	TT	TT	TT	TT	TT	TT	TT	TT	TT
100030593|F|0-61:A>C-61:A>C	A/C	6	2532116	NA	NA	DArT	NA	NA	NA	M	0.98	0.01	0	AA	AA	AA	AA	AA	AA	AA	AA	AA	AA	AA	AA	AA	AA	AA	AA	AA	AA	AA	AA	AA	AA	AA	AA	AA	AA	AA	AA	AA	AA	AA	AA	AA	AA	AA	AA
100030620|F|0-14:C>T-14:C>T	C/T	0	0	NA	NA	DArT	NA	NA	NA	Y	0.99	0.15	0.08	CC	CC	CC	CC	CC	CC	TT	CC	CC	TT	CC	CC	CC	TT	CC	CC	CC	CC	CC	CC	CC	CC	CC	TT	CC	CC	CC	CC	CC	CC	CC	CC	CC	CC	CC	CC
100030628|F|0-50:A>C-50:A>C	A/C	0	0	NA	NA	DArT	NA	NA	NA	M	0.9	0.01	0	CC	CC	CC	CC	CC	CC	CC	CC	CC	CC	CC	CC	CC	CC	CC	CC	CC	CC	CC	CC	CC	CC	CC	CC	CC	CC	CC	CC	CC	CC	CC	CC	CC	CC	CC	CC
100030677|F|0-66:A>T-66:A>T	A/T	0	0	NA	NA	DArT	NA	NA	NA	W	0.88	0.01	0	TT	TT	TT	TT	TT	TT	TT	TT	TT	TT	TT	TT	TT	TT	TT	TT	TT	TT	TT	TT	TT	TT	TT	TT	TT	TT	TT	TT	TT	TT	TT	TT	TT	TT	TT	TT
100030695|F|0-66:T>C-66:T>C	T/C	0	0	NA	NA	DArT	NA	NA	NA	Y	0.84	0	0	CC	CC	CC	CC	CC	CC	CC	CC	CC	CC	CC	CC	CC	CC	CC	CC	CC	CC	CC	CC	CC	CC	CC	CC	CC	CC	CC	CC	CC	CC	CC	CC	CC	CC	CC	CC
100030698|F|0-6:T>G-6:T>G	T/G	0	0	NA	NA	DArT	NA	NA	NA	K	1	0.01	0	TT	TT	TT	TT	TT	TT	TT	TT	TT	TT	TT	TT	TT	TT	TT	TT	TT	TT	TT	TT	TT	TT	TT	TT	TT	TT	TT	TT	TT	TT	TT	TT	TT	TT	TT	TT
100030722|F|0-49:T>A-49:T>A	T/A	0	0	NA	NA	DArT	NA	NA	NA	W	1	0.01	0	TT	TT	TT	TT	TT	TT	TT	TT	TT	TT	TT	TT	TT	TT	TT	TT	TT	TT	TT	TT	TT	TT	TT	TT	TT	TT	TT	TT	TT	TT	TT	TT	TT	TT	TT	TT
100030725|F|0-48:G>T-48:G>T	G/T	0	0	NA	NA	DArT	NA	NA	NA	K	0.96	0.13	0.07	TT	TT	TT	TT	TT	TT	GG	TT	TT	GG	TT	TT	TT	GG	TT	TT	TT	TT	TT	TT	TT	TT	TT	GG	TT	TT	TT	TT	TT	TT	TT	TT	TT	TT	TT	TT
100030732|F|0-66:T>A-66:T>A	T/A	1	22276900	NA	NA	DArT	NA	NA	NA	W	0.88	0.02	0	TT	TT	TT	TT	TT	TT	TT	TT	TT	TT	TT	TT	TT	TT	TT	TT	TT	TT	TT	TT	TT	TT	TT	TT	TT	TT	TT	TT	TT	TT	TT	TT	TT	TT	TT	TT
100030747|F|0-65:T>A-65:T>A	T/A	0	0	NA	NA	DArT	NA	NA	NA	W	1	0.03	0.01	TT	TT	TT	TT	TT	TT	TT	TT	TT	TT	TT	TT	TT	TT	TT	TT	TT	TT	TT	TT	TT	TT	TT	TT	TT	TT	TT	TT	TT	TT	TT	TT	TT	TT	TT	TT
100030752|F|0-13:C>A-13:C>A	C/A	0	0	NA	NA	DArT	NA	NA	NA	M	0.99	0.01	0	CC	CC	CC	CC	CC	CC	CC	CC	CC	CC	CC	CC	CC	CC	CC	CC	CC	CC	CC	CC	CC	CC	CC	CC	CC	CC	CC	CC	CC	CC	CC	CC	CC	CC	CC	CC
100030756|F|0-10:G>A-10:G>A	G/A	0	0	NA	NA	DArT	NA	NA	NA	R	1	0.01	0.01	GG	GG	AA	GG	GG	GG	GG	GG	GG	GG	GG	GG	GG	GG	GG	GG	GG	GG	GG	GG	GG	GG	GG	GG	GG	GG	GG	GG	GG	GG	GG	GG	GG	GG	GG	GG
100030757|F|0-29:C>T-29:C>T	C/T	0	0	NA	NA	DArT	NA	NA	NA	Y	0.79	0.01	0.01	CC	CC	CC	CC	CC	CC	CC	CC	CC	CC	CC	CC	CC	CC	CC	CC	CC	CC	CC	CC	CC	CC	CC	CC	CC	CC	CC	CC	CC	CC	CC	CC	CC	CC	CC	CC
100030762|F|0-63:T>A-63:T>A	T/A	7	48786358	NA	NA	DArT	NA	NA	NA	W	0.85	0.01	0	AA	AA	AA	AA	AA	AA	AA	AA	AA	AA	AA	AA	AA	AA	AA	AA	AA	AA	AA	AA	AA	AA	AA	AA	AA	AA	AA	AA	AA	AA	AA	AA	AA	AA	AA	AA
100030806|F|0-62:C>G-62:C>G	C/G	0	0	NA	NA	DArT	NA	NA	NA	S	1	0.01	0	CC	CC	CC	CC	CC	CC	CC	CC	CC	CC	CC	CG	CC	CC	CC	CC	CC	CC	CC	CC	CC	CC	CC	CC	CC	CC	CC	CC	CC	CC	CC	CC	CC	CC	CC	CC
100030818|F|0-54:G>A-54:G>A	G/A	0	0	NA	NA	DArT	NA	NA	NA	R	1	0.01	0	GG	GG	GG	GG	GG	GG	GG	GG	GG	GG	GG	GG	GG	GG	GG	GG	GG	GG	GG	GG	GG	GG	GG	GG	GG	GG	GG	GG	GG	GG	GG	GG	GG	GG	GG	GG
100030821|F|0-34:A>C-34:A>C	A/C	0	0	NA	NA	DArT	NA	NA	NA	M	0.99	0.35	0.22	AA	AA	CC	CC	AA	AA	CC	AC	CC	CC	CC	AA	AA	CC	AA	CC	AA	AA	AA	AA	AC	CC	AA	CC	AA	AA	AA	CC	AA	CC	AA	CC	AA	CC	AA	AA
100030840|F|0-44:T>G-44:T>G	T/G	0	0	NA	NA	DArT	NA	NA	NA	K	1	0.01	0	TT	TT	TT	TT	TT	TT	TT	TT	TT	TT	TT	TT	TT	TT	TT	TT	TT	TT	TT	TT	TT	TT	TT	TT	TT	TT	TT	TT	TT	TT	TT	TT	TT	TT	TT	TT
100030841|F|0-48:G>A-48:G>A	G/A	0	0	NA	NA	DArT	NA	NA	NA	R	0.99	0.14	0.08	GG	GG	GG	GG	GG	GG	AA	GG	GG	AA	GG	GG	GG	AA	GG	GG	GG	GG	GG	GG	GG	GG	GG	AA	GG	GG	GG	GG	GG	GG	GG	GG	GG	GG	GG	GG
100030842|F|0-53:G>T-53:G>T	G/T	0	0	NA	NA	DArT	NA	NA	NA	K	1	0.01	0	GG	GG	GG	GG	GG	GG	GG	GG	GG	GG	GG	GG	GG	GG	GG	GG	GG	GG	GG	GG	GG	GG	GG	GG	GG	GG	GG	GG	GG	GG	GG	GG	GG	GG	GG	GG
100030870|F|0-41:C>T-41:C>T	C/T	0	0	NA	NA	DArT	NA	NA	NA	Y	0.97	0.01	0	CC	CC	CC	CC	CC	CC	CC	CC	CC	CC	CC	CC	CC	CC	CC	CC	CC	CC	CC	CC	CC	CC	CC	CC	CC	CC	CC	CC	CC	CC	CC	CC	CC	CC	CC	CC
100030876|F|0-44:C>A-44:C>A	C/A	0	0	NA	NA	DArT	NA	NA	NA	M	1	0.01	0	CC	CC	CC	CC	CC	CC	CC	CC	CC	CC	CC	CC	CC	CC	CC	CC	CC	CC	CC	CC	CC	CC	CC	CC	CC	CC	CC	CC	CC	CC	CC	CC	CC	CC	CC	CC
100030881|F|0-24:A>C-24:A>C	A/C	0	0	NA	NA	DArT	NA	NA	NA	M	0.98	0.01	0	AA	AA	AA	AA	AA	AA	AA	AA	AA	AA	AA	AA	AA	AA	AA	AA	AA	AA	AA	AA	AA	AA	AA	AA	AA	AA	AA	AA	AA	AA	AA	AA	AA	AA	AA	AA
100030894|F|0-42:C>A-42:C>A	C/A	7	34985769	NA	NA	DArT	NA	NA	NA	M	0.94	0.01	0	CC	CC	CC	CC	CC	CC	CC	CC	CC	CC	CC	CC	CC	CC	CC	CC	CC	CC	CC	CC	CC	CC	CC	CC	CC	CC	CC	CC	CC	CC	CC	CC	CC	CC	CC	CC
100030911|F|0-35:G>A-35:G>A	G/A	0	0	NA	NA	DArT	NA	NA	NA	R	1	0.01	0	GG	GG	GG	GG	GG	GG	GG	GG	GG	GG	GG	GG	GG	GG	GG	GG	GG	GG	GG	GG	GG	GG	GG	GG	GG	GG	GG	GG	GG	GG	GG	GG	GG	GG	GG	GG
100030913|F|0-57:G>T-57:G>T	G/T	0	0	NA	NA	DArT	NA	NA	NA	K	1	0.01	0	GG	GG	GG	GG	GG	GG	GG	GG	GG	GG	GG	GG	GG	GG	GG	GG	GG	GG	GG	GG	GG	GG	GG	GG	GG	GG	GG	GG	GG	GG	GG	GG	GG	GG	GG	GG
100030986|F|0-29:G>A-29:G>A	G/A	6	36319667	NA	NA	DArT	NA	NA	NA	R	0.96	0.01	0	GG	GG	GG	GG	GG	GG	GG	GG	GG	GG	GG	GA	GG	GG	GG	GG	GG	GG	GG	GG	GG	GG	GG	GG	GG	GG	GG	GG	GG	GG	GG	GG	GG	GG	GG	GG
100031003|F|0-50:G>A-50:G>A	G/A	0	0	NA	NA	DArT	NA	NA	NA	R	1	0.26	0.15	GG	GG	AA	AA	GG	GG	GG	AA	AA	GG	AA	GG	GG	GG	GG	AA	GG	GG	GG	GG	GA	AA	GG	GG	GG	GG	GG	AA	GG	AA	GG	AA	GG	AA	GG	GG
100031005|F|0-66:A>G-66:A>G	A/G	0	0	NA	NA	DArT	NA	NA	NA	R	0.93	0	0	GG	GG	GG	GG	GG	GG	GG	GG	GG	GG	GG	GG	GG	GG	GG	GG	GG	GG	GG	GG	GG	GG	GG	GG	GG	GG	GG	GG	GG	GG	GG	GG	GG	GG	GG	GG
100031009|F|0-42:A>G-42:A>G	A/G	0	0	NA	NA	DArT	NA	NA	NA	R	0.97	0.01	0	AA	AA	AA	AA	AA	AA	AA	AA	AA	AA	AA	AA	AA	AA	AA	AA	AA	AA	AA	AA	AA	AG	AA	AA	AA	AA	AA	AA	AA	AA	AA	AA	AA	AA	AA	AA
100031044|F|0-58:C>T-58:C>T	C/T	0	0	NA	NA	DArT	NA	NA	NA	Y	0.99	0.02	0.01	CC	CC	CC	CC	CC	CC	CC	CC	CC	CC	CC	CC	CC	CC	CC	CC	CC	CC	CC	CC	CC	CC	CC	CC	CC	CC	CC	CC	CC	CC	CC	CC	CC	CC	CC	CC
100031088|F|0-18:A>G-18:A>G	A/G	0	0	NA	NA	DArT	NA	NA	NA	R	0.93	0.01	0	AA	AA	AA	AA	AA	AA	AG	AA	AA	AA	AA	AA	AA	AA	AA	AA	AA	AA	AA	AA	AA	AA	AA	AA	AA	AA	AA	AA	AA	AA	AA	AA	AA	AA	AA	AA
100031133|F|0-19:T>A-19:T>A	T/A	0	0	NA	NA	DArT	NA	NA	NA	W	0.92	0.05	0.03	AA	AA	AA	AA	AA	AA	AA	TT	AA	AA	AA	AA	AA	AA	AA	AA	AA	AA	AA	AA	AA	AA	AA	AA	AA	AA	AA	AA	AA	AA	AA	AA	AA	AA	AA	AA
100031135|F|0-53:A>G-53:A>G	A/G	8	45038011	NA	NA	DArT	NA	NA	NA	R	0.99	0.19	0.09	AA	AA	AA	AG	AA	AA	GG	AA	AA	GG	AA	AG	AG	AG	AA	AA	AG	AA	AA	AA	AA	AA	AA	GG	AA	AA	AA	AA	AG	AA	AA	AA	AA	AA	AA	AA
100031140|F|0-65:T>G-65:T>G	T/G	0	0	NA	NA	DArT	NA	NA	NA	K	0.91	0.35	0.23	GG	GG	TT	TT	GG	GG	TT	TT	TT	TT	TT	GG	GG	TT	GG	TT	GG	GG	GG	GG	TG	TT	GG	TT	GG	GG	GG	TT	GG	TT	GG	TT	GG	TT	GG	GG
100031141|F|0-65:C>T-65:C>T	C/T	8	35515686	NA	NA	DArT	NA	NA	NA	Y	0.98	0.01	0	CC	CC	CC	CC	CC	CC	CC	CC	CC	CC	CC	CC	CC	CC	CC	CC	CC	CC	CC	CC	CC	CC	CC	CC	CC	CC	CC	CC	CC	CC	CC	CC	CC	CC	CC	CC
100031143|F|0-8:T>G-8:T>G	T/G	0	0	NA	NA	DArT	NA	NA	NA	K	0.99	0.01	0	TT	TT	TT	TT	TT	TT	TT	TT	TT	TT	TT	TT	TT	TT	TT	TT	TT	TT	TT	TT	TT	TT	TT	TT	TT	TT	TT	TT	TT	TT	TT	TT	TT	TT	TT	TT
100031155|F|0-65:A>T-65:A>T	A/T	0	0	NA	NA	DArT	NA	NA	NA	W	1	0.01	0.01	AA	AA	AA	AA	AA	AA	AA	AA	AA	AA	AA	AA	AA	AA	AA	AA	AA	AA	AA	AA	AA	AA	AA	TT	AA	AA	AA	AA	AA	AA	AA	AA	AA	AA	AA	AA
100031167|F|0-67:A>T-67:A>T	A/T	0	0	NA	NA	DArT	NA	NA	NA	W	0.88	0.01	0	TT	TT	TT	TT	TT	TT	TT	TT	TT	TT	TT	TT	TT	TT	TT	TT	TT	TT	TT	TT	TT	TT	AA	TT	TT	TT	TT	TT	TT	TT	TT	TT	TT	TT	TT	TT
100031174|F|0-60:G>A-60:G>A	G/A	0	0	NA	NA	DArT	NA	NA	NA	R	0.99	0.01	0	GG	GG	GG	GG	GG	GG	GG	GG	GG	GG	GG	GG	GG	GG	GG	GG	GG	GG	GG	GG	GG	GG	GG	GG	GG	GG	GG	GG	GG	GG	GG	GG	GG	GG	GG	GG
100031178|F|0-17:C>A-17:C>A	C/A	0	0	NA	NA	DArT	NA	NA	NA	M	1	0.06	0.02	CC	CC	CC	CC	CC	CC	CC	CA	CC	CC	CC	CC	CC	CC	CC	CC	CC	CC	CC	CC	CC	CC	CC	CC	CC	CC	CC	CC	CC	CC	CC	CC	CC	CC	CC	CC
100031184|F|0-63:C>T-63:C>T	C/T	0	0	NA	NA	DArT	NA	NA	NA	Y	1	0.01	0	CC	CC	CC	CC	CC	CC	CC	CC	CC	CC	CC	CC	CC	CC	CC	CC	CC	CC	CC	CC	CC	CC	CC	CC	CC	CC	CC	CC	CC	CC	CC	CC	CC	CC	CC	CC
100031190|F|0-66:G>T-66:G>T	G/T	0	0	NA	NA	DArT	NA	NA	NA	K	0.99	0.01	0	GG	GG	GG	GG	GG	GG	GG	GG	GG	GG	GG	GG	GG	GG	GG	GG	GG	GG	GG	GG	GG	GG	GG	GG	GG	GG	GG	GG	GG	GG	GG	GG	GG	GG	GG	GG
100031206|F|0-7:A>C-7:A>C	A/C	0	0	NA	NA	DArT	NA	NA	NA	M	1	0.01	0	AA	AA	AA	AA	AA	AA	AA	AA	AA	AA	AA	AA	AA	AA	AA	AA	AA	AA	AA	AA	AA	AA	AA	AA	AA	AA	AA	AA	AA	AA	AA	AA	AA	AA	AA	AA
100031216|F|0-19:C>T-19:C>T	C/T	0	0	NA	NA	DArT	NA	NA	NA	Y	1	0.12	0.06	CC	CC	CC	CC	CC	CC	TT	TT	CC	CC	CC	CC	CC	CC	CC	CC	CC	CC	CC	CC	CC	CC	CC	CC	CC	CC	CC	CC	CC	CC	CC	CC	CC	CC	CC	CC
100031261|F|0-10:C>T-10:C>T	C/T	0	0	NA	NA	DArT	NA	NA	NA	Y	1	0.2	0.12	TT	TT	CC	CC	TT	TT	TT	TT	CC	TT	CC	TT	TT	TT	TT	CC	TT	TT	TT	TT	CT	CC	TT	TT	TT	TT	TT	CC	TT	CC	TT	CC	TT	CC	TT	TT
100031277|F|0-19:T>C-19:T>C	T/C	0	0	NA	NA	DArT	NA	NA	NA	Y	1	0.01	0	TT	TT	TT	TT	TT	TT	TT	TT	TT	TT	TT	TT	TT	TT	TT	TC	TT	TT	TT	TT	TT	TT	TT	TT	TT	TT	TT	TT	TT	TT	TT	TT	TT	TT	TT	TT
100031285|F|0-68:C>T-68:C>T	C/T	0	0	NA	NA	DArT	NA	NA	NA	Y	0.95	0.01	0	CC	CC	CC	CC	CC	CC	CC	CC	CC	CC	CC	CC	CC	CC	CC	CC	CC	CC	CC	CC	CC	CC	CC	CC	CC	CC	CC	CC	CC	CC	CC	CC	CC	CC	CC	CC
100031325|F|0-11:G>C-11:G>C	G/C	0	0	NA	NA	DArT	NA	NA	NA	S	0.99	0.04	0.02	GG	GG	GG	GG	GG	GG	GG	GG	GG	CC	GG	GG	GG	GG	GG	GG	GG	GG	GG	GG	GG	GG	GG	GG	GG	GG	GG	GG	GG	GG	GG	GG	GG	GG	GG	GG
100031326|F|0-68:G>T-68:G>T	G/T	0	0	NA	NA	DArT	NA	NA	NA	K	1	0.03	0.01	GG	GG	GG	GG	GG	GG	GG	GG	GG	GG	GG	GG	GG	GG	GG	GG	GG	GG	GG	GG	GT	GG	GG	GG	GG	GG	GG	GG	GG	GG	GG	GG	GG	GG	GG	GG
100031327|F|0-16:G>T-16:G>T	G/T	0	0	NA	NA	DArT	NA	NA	NA	K	1	0.01	0	TT	TT	TT	TT	TT	TT	TT	TT	TT	TT	TT	TT	TT	TT	TT	TT	TT	TT	TT	TT	TT	TT	TT	TT	TT	TT	TT	TT	TT	TT	TT	TT	TT	TT	TT	TT
100031329|F|0-49:C>T-49:C>T	C/T	0	0	NA	NA	DArT	NA	NA	NA	Y	1	0.04	0.02	CC	CC	CC	CC	CC	CC	CC	CC	CC	CC	CC	CC	CC	CC	CC	CC	CC	CC	CC	CC	CC	CC	CC	CC	CC	CC	CC	CC	CC	CC	CC	CC	CC	CC	CC	CC
100031335|F|0-68:G>A-68:G>A	G/A	0	0	NA	NA	DArT	NA	NA	NA	R	1	0.01	0	GG	GG	GG	GG	GG	GG	GG	GG	GG	GG	GG	GG	GG	GG	GG	GG	GG	GG	GG	GG	GG	GG	GG	GG	GG	GG	GG	GG	GG	GG	GG	GG	GG	GG	GG	GG
100031383|F|0-65:C>G-65:C>G	C/G	10	18557845	NA	NA	DArT	NA	NA	NA	S	1	0.01	0	CC	CC	CC	CC	CC	CC	CC	CC	CC	CC	CC	CC	CC	CC	CC	CC	CC	CC	CC	CC	CC	CC	CC	CC	CC	CC	CC	CC	CC	CC	CC	CC	CC	CC	CG	CC
100031414|F|0-7:C>A-7:C>A	C/A	0	0	NA	NA	DArT	NA	NA	NA	M	0.99	0.01	0	CC	CC	CC	CC	CC	CC	CC	CC	CC	CC	CC	CC	CC	CC	CC	CC	CC	CC	CC	CC	CC	CC	CC	CC	CC	CC	CC	CC	CC	CC	CC	CC	CC	CC	CC	CC
100031415|F|0-17:T>G-17:T>G	T/G	0	0	NA	NA	DArT	NA	NA	NA	K	1	0.14	0.07	TT	TT	TT	TT	TT	TT	GG	TT	TT	GG	TT	TT	TT	TG	TT	TT	TT	TT	TT	TT	TT	TT	TT	GG	TT	TT	TT	TT	TT	TT	TT	TT	TT	TT	TT	TT
100031420|F|0-17:G>T-17:G>T	G/T	3	7050967	NA	NA	DArT	NA	NA	NA	K	0.99	0.01	0	GG	GG	GG	GG	GG	GG	GG	GG	GG	GG	GG	GG	GG	GG	GG	GG	GG	GG	GG	GG	GG	GG	GG	GG	GG	GG	GG	GG	GG	GG	GG	GG	GG	GG	GG	GG
100031426|F|0-18:G>A-18:G>A	G/A	0	0	NA	NA	DArT	NA	NA	NA	R	1	0.01	0	AA	GG	GG	GG	GG	GG	GG	GG	GG	GG	GG	GG	GG	GG	GG	GG	GG	GG	GG	GG	GG	GG	GG	GG	GG	GG	GG	GG	GG	GG	GG	GG	GG	GG	GG	GG
100031432|F|0-10:G>A-10:G>A	G/A	9	5106226	NA	NA	DArT	NA	NA	NA	R	0.94	0.01	0	GG	GG	GG	GG	GG	GG	GG	GG	GG	GG	GG	GG	GG	GG	GG	GG	GG	GG	GG	GG	GG	GG	GG	GG	GG	GG	GA	GG	GG	GG	GG	GG	GG	GG	GG	GG
100031443|F|0-26:A>C-26:A>C	A/C	0	0	NA	NA	DArT	NA	NA	NA	M	0.99	0.01	0	CC	CC	CC	CC	CC	CC	CC	CC	CC	CC	CC	CC	CC	CC	CC	CC	CC	CC	CC	CC	CC	CC	CC	CC	CC	CC	CC	CC	CC	CC	CC	CC	CC	CC	CC	CC
100031448|F|0-32:C>G-32:C>G	C/G	0	0	NA	NA	DArT	NA	NA	NA	S	1	0.02	0.01	CC	CC	CC	CC	CC	CC	CC	CC	CC	CC	CC	CC	CC	CC	CC	CC	CC	CC	CC	CC	CG	CC	CC	CC	CC	CC	CC	CC	CC	CC	CC	CC	CC	CC	CC	CC
100031465|F|0-16:G>T-16:G>T	G/T	5	1309353	NA	NA	DArT	NA	NA	NA	K	0.99	0.26	0.15	GG	GG	TT	TT	GG	GG	GG	GT	TT	GG	TT	GG	GG	GG	GG	TT	GG	GG	GG	GG	GT	TT	GG	GG	GG	GG	GG	TT	GG	TT	GG	TT	GG	TT	GG	GG
100031467|F|0-57:G>A-57:G>A	G/A	0	0	NA	NA	DArT	NA	NA	NA	R	1	0.04	0.01	GG	GG	GG	GG	GG	GG	GG	GG	GG	GG	GG	GG	GA	GA	GG	GG	GG	GG	GG	GG	GG	GG	GG	GG	AA	GG	GG	GG	GG	GG	GG	GG	GG	GG	GG	GG
100031468|F|0-8:C>A-8:C>A	C/A	0	0	NA	NA	DArT	NA	NA	NA	M	1	0.37	0.23	CC	CC	AA	AA	CC	CC	AA	AA	AA	AA	AA	CC	CC	AA	CC	CA	CC	CC	CC	AA	CA	AA	CC	AA	CC	CC	CC	AA	CC	AA	CC	AA	CC	AA	CC	CC
100031485|F|0-27:G>A-27:G>A	G/A	0	0	NA	NA	DArT	NA	NA	NA	R	1	0.26	0.15	GG	GG	AA	AA	GG	GG	GG	AA	AA	GG	AA	GG	GG	GG	GG	AA	GG	GG	GG	GG	GA	AA	GG	GG	GG	GG	GG	AA	GG	AA	GG	AA	GG	AA	GG	GG
100031492|F|0-40:G>C-40:G>C	G/C	0	0	NA	NA	DArT	NA	NA	NA	S	0.98	0.01	0	GG	GG	GG	GG	GG	GG	GG	GG	GG	GG	GG	GG	GG	GG	GG	GG	GG	GG	GG	GG	GG	GG	GG	GG	GG	GG	GG	GG	GG	GG	GG	GG	GG	GG	GG	GG
100031504|F|0-54:T>A-54:T>A	T/A	0	0	NA	NA	DArT	NA	NA	NA	W	1	0.01	0	AA	AA	AA	AA	AA	AA	AA	AA	AA	AA	AA	AA	AA	AA	AA	AA	AA	AA	AA	AA	AA	AA	AA	AA	AA	AA	AA	AA	AA	AA	AA	AA	AA	AA	AA	AA
100031505|F|0-18:A>T-18:A>T	A/T	11	12499422	NA	NA	DArT	NA	NA	NA	W	0.92	0.02	0.01	AA	AA	AA	AA	AA	AA	AA	AA	AA	AA	AA	AA	AA	AA	AA	AA	AA	AA	AA	AA	AA	AA	AA	AA	AA	AA	AA	AA	AA	AA	AA	TT	AA	AA	AA	AA
100031526|F|0-42:C>A-42:C>A	C/A	7	31095029	NA	NA	DArT	NA	NA	NA	M	1	0.01	0	CC	CC	CC	CC	CC	CC	CC	CC	CC	CC	CC	CC	CC	CC	CC	CC	CC	CC	CC	CC	CC	CC	CC	CC	CC	CC	CC	CC	CC	CC	CC	CC	CC	CC	CC	CC
100031528|F|0-8:G>C-8:G>C	G/C	0	0	NA	NA	DArT	NA	NA	NA	S	1	0.01	0	GG	GG	GG	GG	GG	GG	GG	GG	GG	GG	GG	GG	GG	GG	GG	GG	GG	GG	GG	GG	GG	GG	GG	GG	GG	GG	GG	GG	GG	GG	GG	GG	GG	GG	GG	GG
100031555|F|0-45:G>A-45:G>A	G/A	9	5126133	NA	NA	DArT	NA	NA	NA	R	0.99	0.01	0	GG	GG	GG	GG	GG	GG	GG	GG	GG	GG	GG	GG	GG	GG	GG	GG	GG	GG	GG	GG	GG	GG	GG	GG	GG	GG	GG	GG	GG	GG	GG	GG	GG	GG	GG	GG
100031558|F|0-21:T>C-21:T>C	T/C	0	0	NA	NA	DArT	NA	NA	NA	Y	0.99	0.11	0.06	TT	TT	TT	TT	TT	TT	CC	TT	TT	CC	TT	TT	TT	TT	TT	TT	TT	TT	TT	TT	TT	TT	TT	TT	TT	TT	TT	TT	TT	TT	TT	TT	TT	TT	TT	TT
100031571|F|0-22:T>A-22:T>A	T/A	0	0	NA	NA	DArT	NA	NA	NA	W	0.93	0.29	0.18	TT	TT	AA	AA	TT	TT	TT	AA	AA	AA	AA	TT	TT	AA	TT	TA	TT	TT	TT	TT	AA	AA	TT	AA	TT	TT	TT	AA	TT	AA	TT	AA	TT	AA	TT	TT
100031594|F|0-10:A>G-10:A>G	A/G	0	0	NA	NA	DArT	NA	NA	NA	R	0.98	0.17	0.1	GG	GG	GG	GG	AG	GG	AA	AA	GG	AA	GG	GG	GG	AA	GG	GG	GG	GG	GG	GG	GG	GG	GG	AA	GG	GG	GG	GG	GG	GG	GG	GG	GG	GG	GG	GG
100031598|F|0-64:C>G-64:C>G	C/G	0	0	NA	NA	DArT	NA	NA	NA	S	0.94	0	0	GG	GG	GG	GG	GG	GG	GG	GG	GG	GG	GG	GG	GG	GG	GG	GG	GG	GG	GG	GG	GG	GG	GG	GG	GG	GG	GG	GG	GG	GG	GG	GG	GG	GG	GG	GG
100031615|F|0-47:C>A-47:C>A	C/A	0	0	NA	NA	DArT	NA	NA	NA	M	1	0.01	0	CC	CC	CC	CC	CC	CC	CC	CC	CC	CC	CC	CC	CC	CC	CC	CC	CC	CC	CC	CC	CC	CC	CC	CC	CC	CC	CC	CC	CC	CC	CC	CC	CC	CC	CC	CC
100031619|F|0-47:C>T-47:C>T	C/T	0	0	NA	NA	DArT	NA	NA	NA	Y	1	0.01	0	CC	CC	CC	CC	CC	CC	CC	CC	CC	CC	CC	CC	CC	CC	CC	CC	CC	CC	CC	CC	CC	CC	CC	CC	CC	CC	CC	CC	CC	CC	CC	CC	CC	CC	CC	CC
100031630|F|0-68:A>T-68:A>T	A/T	0	0	NA	NA	DArT	NA	NA	NA	W	0.92	0	0	TT	TT	TT	TT	TT	TT	TT	TT	TT	TT	TT	TT	TT	TT	TT	TT	TT	TT	TT	TT	TT	TT	TT	TT	TT	TT	TT	TT	TT	TT	TT	TT	TT	TT	TT	TT
100031685|F|0-58:A>T-58:A>T	A/T	0	0	NA	NA	DArT	NA	NA	NA	W	0.85	0.06	0.03	TT	TT	TT	TT	TT	TT	TT	TT	TT	AA	TT	TT	TT	TT	TT	TT	TT	TT	TT	TT	TT	AA	TT	TT	TT	TT	TT	TT	TT	TT	TT	TT	TT	TT	TT	TT
100031719|F|0-10:C>T-10:C>T	C/T	0	0	NA	NA	DArT	NA	NA	NA	Y	1	0.06	0.03	CC	CC	CC	CC	CC	CC	CC	TT	CC	CC	CC	CC	CC	CC	CC	CC	CC	CC	CC	CC	CC	CC	CC	CC	CC	CC	CC	CC	CC	CC	CC	CC	CC	CC	CC	CC
100031731|F|0-67:T>A-67:T>A	T/A	0	0	NA	NA	DArT	NA	NA	NA	W	0.99	0.01	0	TT	TT	TT	TT	TT	TT	TT	TT	TT	TT	TT	TT	TT	TT	TT	TT	TT	TT	TT	TT	TT	TT	TT	TT	TT	TT	TT	TT	TT	TT	TT	TT	TT	TT	TT	TT
100031743|F|0-17:G>T-17:G>T	G/T	0	0	NA	NA	DArT	NA	NA	NA	K	0.99	0.01	0	GG	GG	GG	GG	GG	GG	GG	GG	GG	GG	GG	GG	GG	GG	GG	GG	GG	GG	GG	GG	GG	GG	GG	GG	GG	GG	GG	GG	GG	GG	GG	GG	GG	GG	GG	GG
100031768|F|0-41:G>A-41:G>A	G/A	7	46136190	NA	NA	DArT	NA	NA	NA	R	1	0.01	0	GG	GG	GG	GG	GG	GG	GG	GG	GG	GG	GG	GG	GG	GG	GG	GG	GG	GG	GG	GG	GG	GG	GG	GG	GG	GG	GG	GG	GG	GG	GG	GG	GG	GG	GG	GG
100031801|F|0-33:G>A-33:G>A	G/A	0	0	NA	NA	DArT	NA	NA	NA	R	0.99	0.01	0	GG	GG	GG	GG	GG	GG	GG	GG	GG	GG	GG	GG	GG	GG	GG	GG	GG	GG	GG	GG	GG	GG	GG	GG	GG	GG	GG	GG	GG	GG	GG	GG	GG	GG	GG	GG
100031817|F|0-65:T>G-65:T>G	T/G	0	0	NA	NA	DArT	NA	NA	NA	K	0.93	0	0	GG	GG	GG	GG	GG	GG	GG	GG	GG	GG	GG	GG	GG	GG	GG	GG	GG	GG	GG	GG	GG	GG	GG	GG	GG	GG	GG	GG	GG	GG	GG	GG	GG	GG	GG	GG
100031833|F|0-52:A>T-52:A>T	A/T	0	0	NA	NA	DArT	NA	NA	NA	W	1	0.01	0	AA	AA	AA	AA	AA	AA	AA	AA	AA	AA	AA	AA	AA	AA	AA	AA	AA	AA	AA	AA	AA	AA	AA	AA	AA	AA	AA	AA	AA	AA	AA	AA	AA	AA	AA	AA
100031863|F|0-68:A>T-68:A>T	A/T	2	23503942	NA	NA	DArT	NA	NA	NA	W	0.98	0.01	0	AA	AA	AA	AA	AA	AA	AA	AA	AA	AA	AA	AA	AA	AA	AA	AA	AA	AA	AA	AA	AA	AA	AA	AA	AA	AA	AA	AA	AA	AA	AA	AA	AA	AA	AA	AA
100031868|F|0-67:C>A-67:C>A	C/A	0	0	NA	NA	DArT	NA	NA	NA	M	0.92	0.01	0	CC	CC	CC	CC	CC	CC	CC	CC	CC	CC	CC	CC	CC	CC	CC	CC	CC	CC	CC	CC	CC	CC	CC	CC	CC	CC	CC	CC	CC	CC	CC	CC	CC	CC	CC	CC
100031903|F|0-40:T>G-40:T>G	T/G	0	0	NA	NA	DArT	NA	NA	NA	K	1	0.14	0.07	TT	TT	TT	TT	TT	TT	GG	TT	TT	GG	TT	TT	TT	GG	TT	TT	TT	TT	TT	TT	TT	TT	TT	GG	TT	TT	TT	TT	TT	TT	TT	TT	TT	TT	TT	TT
100031936|F|0-5:T>A-5:T>A	T/A	5	12506279	NA	NA	DArT	NA	NA	NA	W	0.93	0.04	0.02	TT	TT	TT	TT	TT	TT	TT	TA	TT	TT	TT	TT	TT	TT	TT	TT	TT	TT	TT	TT	TT	TT	TT	TT	TT	TT	TT	TT	TT	TT	TT	TT	TT	TT	TT	TT
100031959|F|0-38:T>A-38:T>A	T/A	0	0	NA	NA	DArT	NA	NA	NA	W	0.96	0.12	0.07	AA	AA	AA	AA	AA	AA	TT	AA	AA	TT	AA	AA	AA	TA	AA	AA	AA	AA	AA	AA	AA	AA	AA	TT	AA	AA	AA	AA	AA	AA	AA	AA	AA	AA	AA	AA
100031969|F|0-67:T>A-67:T>A	T/A	0	0	NA	NA	DArT	NA	NA	NA	W	0.92	0.01	0	TT	TT	TT	TT	TT	TT	TT	TT	TT	TT	TT	TT	TT	TT	TT	TT	TT	TT	TT	TT	TT	TT	TT	TT	TT	TT	TT	TT	TT	TT	TT	TT	TT	TT	TT	TT
100031982|F|0-62:C>T-62:C>T	C/T	0	0	NA	NA	DArT	NA	NA	NA	Y	0.99	0.01	0	CC	CC	CC	CC	CC	CC	CC	CC	CC	CC	CC	CC	CC	CC	CC	CC	CC	CC	CC	CC	CC	CC	CC	CC	CC	CC	CC	CC	CC	CC	CC	CC	CC	CC	CC	CC
100031988|F|0-65:T>C-65:T>C	T/C	0	0	NA	NA	DArT	NA	NA	NA	Y	0.91	0	0	CC	CC	CC	CC	CC	CC	CC	CC	CC	CC	CC	CC	CC	CC	CC	CC	CC	CC	CC	CC	CC	CC	CC	CC	CC	CC	CC	CC	CC	CC	CC	CC	CC	CC	CC	CC
100031998|F|0-15:A>C-15:A>C	A/C	0	0	NA	NA	DArT	NA	NA	NA	M	0.99	0.01	0	AA	AA	AA	AA	AA	AA	AA	AA	AA	AA	AA	AA	AA	AA	AA	AA	AA	AA	AA	AA	AA	AA	AA	AA	AA	AA	AA	AA	AA	AA	AA	AA	AA	AA	AA	AA
100031999|F|0-41:A>G-41:A>G	A/G	0	0	NA	NA	DArT	NA	NA	NA	R	0.89	0.01	0	AA	AA	AA	AA	AA	AA	AA	AA	AA	AA	AA	AA	AA	AA	AA	AA	AA	AA	AA	AA	AA	AA	AA	AA	AA	AA	AA	AA	AA	AA	AA	AA	AA	AA	AA	AA
100032016|F|0-43:A>T-43:A>T	A/T	0	0	NA	NA	DArT	NA	NA	NA	W	0.82	0.03	0.01	AA	AA	TT	AA	AA	AA	AA	AA	AA	AA	AA	AA	AA	AA	AA	AA	AA	AA	AA	AA	AA	AA	AA	AA	AA	AA	AA	AA	AA	AA	AA	AA	AA	AA	AA	AA
100032030|F|0-52:C>A-52:C>A	C/A	0	0	NA	NA	DArT	NA	NA	NA	M	0.69	0.01	0	CC	CC	CC	CC	CC	CC	CC	CC	CC	CC	CC	CC	CC	CC	CC	CC	CC	CC	CC	CC	CC	CC	CC	CC	CC	CC	CC	CC	CC	CC	CC	CC	CC	CC	CC	CC
100032035|F|0-30:C>A-30:C>A	C/A	0	0	NA	NA	DArT	NA	NA	NA	M	0.98	0.01	0	CC	CC	CC	CC	CC	CC	CC	CC	CC	CC	CC	CC	CC	CC	CC	CC	CC	CC	CC	CC	CC	CC	CC	CC	CC	CC	CC	CC	CC	CC	CC	CC	CC	CC	CC	CC
100032049|F|0-6:G>T-6:G>T	G/T	0	0	NA	NA	DArT	NA	NA	NA	K	0.9	0.16	0.08	GG	GG	GG	GG	GG	GG	TT	GG	GG	TT	GG	GG	GG	TT	GG	GG	GG	GG	GG	GG	GG	GG	GG	TT	GG	GG	GG	GG	GG	GG	GG	GG	GG	GG	GG	GG
100032061|F|0-45:C>T-45:C>T	C/T	0	0	NA	NA	DArT	NA	NA	NA	Y	0.78	0	0	TT	TT	TT	TT	TT	TT	TT	TT	TT	TT	TT	TT	TT	TT	TT	TT	TT	TT	TT	TT	TT	TT	TT	TT	TT	TT	TT	TT	TT	TT	TT	TT	TT	TT	TT	TT
100032068|F|0-66:T>C-66:T>C	T/C	0	0	NA	NA	DArT	NA	NA	NA	Y	0.83	0	0	CC	CC	CC	CC	CC	CC	CC	CC	CC	CC	CC	CC	CC	CC	CC	CC	CC	CC	CC	CC	CC	CC	CC	CC	CC	CC	CC	CC	CC	CC	CC	CC	CC	CC	CC	CC
100032073|F|0-65:A>C-65:A>C	A/C	0	0	NA	NA	DArT	NA	NA	NA	M	0.97	0.1	0.06	CC	CC	CC	CC	CC	CC	AA	CC	CC	CC	CC	CC	CC	AC	CC	CC	CC	CC	CC	CC	CC	CC	CC	AA	CC	CC	CC	CC	CC	CC	CC	CC	CC	CC	CC	CC
100032074|F|0-37:C>A-37:C>A	C/A	0	0	NA	NA	DArT	NA	NA	NA	M	1	0.01	0	CC	CC	CC	CC	CC	CC	CC	CC	CC	CC	CC	CC	CC	CC	CC	CC	CC	CC	CC	CC	CC	CC	CC	CC	CC	CC	CC	CC	CC	CC	CC	CC	CC	CC	CC	CC
100032078|F|0-64:A>T-64:A>T	A/T	0	0	NA	NA	DArT	NA	NA	NA	W	0.88	0	0	TT	TT	TT	TT	TT	TT	TT	TT	TT	TT	TT	TT	TT	TT	TT	TT	TT	TT	TT	TT	TT	TT	TT	TT	TT	TT	TT	TT	TT	TT	TT	TT	TT	TT	TT	TT
100032113|F|0-64:C>A-64:C>A	C/A	0	0	NA	NA	DArT	NA	NA	NA	M	0.96	0.01	0	CC	CC	CC	CC	CC	CC	CC	CC	CC	CC	CC	CC	CC	CC	CC	CC	CC	CC	CC	CC	CC	CC	CC	CC	CC	CC	CC	CC	CC	CC	CC	CC	CC	CC	CC	CC
100032138|F|0-13:G>A-13:G>A	G/A	0	0	NA	NA	DArT	NA	NA	NA	R	0.93	0.02	0.01	GG	GG	GG	GG	GG	GG	GG	GG	GG	GG	GG	GG	GG	GG	GG	GG	GG	GG	GG	GG	GG	GG	GG	GG	GG	GG	GG	GG	GG	GG	GG	GG	GG	GG	GA	GG
100032140|F|0-66:T>C-66:T>C	T/C	0	0	NA	NA	DArT	NA	NA	NA	Y	0.86	0.01	0	CC	CC	CC	CC	CC	CC	CC	CC	CC	CC	CC	CC	CC	CC	CC	CC	CC	CC	CC	CC	CC	CC	CC	CC	CC	CC	CC	CC	CC	CC	CC	CC	CC	CC	CC	CC
100032254|F|0-15:A>G-15:A>G	A/G	0	0	NA	NA	DArT	NA	NA	NA	R	0.91	0.01	0	GG	GG	GG	GG	GG	GG	GG	GG	GG	GG	GG	GG	GG	GG	GG	GG	GG	GG	GG	GG	GG	GG	GG	GG	GG	GG	GG	GG	GG	GG	GG	GG	GG	GG	GG	GG
100032412|F|0-65:C>A-65:C>A	C/A	0	0	NA	NA	DArT	NA	NA	NA	M	0.84	0.01	0	CC	CC	CC	CC	CC	CC	CC	CC	CC	CC	CC	CC	CC	CC	CC	CC	CC	CC	CC	CC	CC	CC	CC	CC	CC	CC	CC	CC	CC	CC	CC	CC	CC	CC	CC	CC
100032480|F|0-8:T>C-8:T>C	T/C	0	0	NA	NA	DArT	NA	NA	NA	Y	0.79	0	0	CC	CC	CC	CC	CC	CC	CC	CC	CC	CC	CC	CC	CC	CC	CC	CC	CC	CC	CC	CC	CC	CC	CC	CC	CC	CC	CC	CC	CC	CC	CC	CC	CC	CC	CC	CC
100032488|F|0-65:C>A-65:C>A	C/A	0	0	NA	NA	DArT	NA	NA	NA	M	0.89	0.02	0.01	CC	CC	CC	CC	CC	CC	CC	CC	CC	CC	CC	CC	CC	CC	CC	CC	CC	CC	CC	CC	CC	CC	CC	CC	CC	CC	CC	CC	CC	CC	CC	CC	CC	CC	CC	CC
100047622|F|0-20:T>C-20:T>C	T/C	0	0	NA	NA	DArT	NA	NA	NA	Y	0.94	0.01	0	CC	CC	CC	CC	CC	CC	CC	CC	CC	CC	CC	CC	CC	CC	CC	CC	CC	CC	CC	CC	CC	CC	TT	CC	CC	CC	CC	CC	CC	CC	CC	CC	CC	CC	CC	CC
100047637|F|0-29:A>G-29:A>G	A/G	0	0	NA	NA	DArT	NA	NA	NA	R	0.79	0	0	GG	GG	GG	GG	GG	GG	GG	GG	GG	GG	GG	GG	GG	GG	GG	GG	GG	GG	GG	GG	GG	GG	GG	GG	GG	GG	GG	GG	GG	GG	GG	GG	GG	GG	GG	GG
100047692|F|0-38:C>G-38:C>G	C/G	0	0	NA	NA	DArT	NA	NA	NA	S	1	0.14	0.07	CC	CC	CC	CC	CC	CC	GG	CC	CC	GG	CC	CC	CC	GG	CC	CC	CC	CC	CC	CC	CC	CC	CC	GG	CC	CC	CC	CC	CC	CC	CC	CC	CC	CC	CC	CC
100047739|F|0-50:T>G-50:T>G	T/G	0	0	NA	NA	DArT	NA	NA	NA	K	1	0.39	0.24	TT	TT	GG	GG	TT	TT	GG	GG	TG	GG	GG	TT	TT	TG	TT	TG	TT	TT	TT	GG	TG	GG	TT	GG	TT	TT	TT	GG	TT	GG	TT	GG	TT	GG	TT	TT
100047743|F|0-20:C>A-20:C>A	C/A	0	0	NA	NA	DArT	NA	NA	NA	M	0.95	0.01	0	CC	CC	CC	CC	CC	CC	CC	CC	CC	CC	CC	CC	CC	CC	CC	CC	CC	CC	CC	CC	CC	CC	CC	CC	CC	CC	CC	CC	CC	CC	CC	CC	CC	CC	CC	CC
100047849|F|0-26:A>T-26:A>T	A/T	0	0	NA	NA	DArT	NA	NA	NA	W	1	0.15	0.08	AA	AA	AA	AA	AA	AA	TT	AA	AA	TT	AA	AA	AA	TT	AA	AA	AT	AA	AA	AA	AA	AA	AA	TT	AA	AA	AA	AA	AA	AA	AA	AA	AA	AA	AA	AA
100047852|F|0-55:A>T-55:A>T	A/T	0	0	NA	NA	DArT	NA	NA	NA	W	1	0.14	0.06	AA	AA	AA	AA	AA	AA	AA	AT	AA	TT	AA	AA	AA	AT	AA	AA	AA	AA	AA	AA	AA	AA	AA	TT	AA	AA	AA	AA	AA	AA	AA	AA	AA	AA	AA	AA
100047859|F|0-57:T>A-57:T>A	T/A	0	0	NA	NA	DArT	NA	NA	NA	W	0.95	0.01	0	TT	TT	TT	TT	TT	TT	TT	TT	TT	TT	TT	TT	TT	TT	TT	TT	TT	TT	TT	TT	TT	TT	TT	TT	TT	TT	TT	TT	TT	TT	TT	TT	TT	TT	TT	TT
100047888|F|0-27:T>C-27:T>C	T/C	0	0	NA	NA	DArT	NA	NA	NA	Y	1	0.17	0.09	TT	TT	TT	TT	TT	TT	CC	CC	TT	CC	TT	TT	TT	CC	TT	TT	TT	TT	TT	TT	TT	TT	TT	TC	TT	TT	TT	TT	TT	TT	TT	TT	TT	TT	TT	TT
100048064|F|0-12:T>G-12:T>G	T/G	0	0	NA	NA	DArT	NA	NA	NA	K	1	0.28	0.16	TT	TT	GG	GG	TT	TT	TT	GG	GG	TT	GG	TT	TT	TT	TT	GG	TT	TT	TT	TT	TG	GG	TT	TT	TT	TT	TT	GG	TT	GG	TT	GG	TT	GG	TT	TT
100048081|F|0-27:G>C-27:G>C	G/C	0	0	NA	NA	DArT	NA	NA	NA	S	1	0.05	0.02	GG	GG	GG	GG	GG	GG	GG	CC	GG	GG	GG	GG	GG	GG	GG	GG	GG	GG	GG	GG	GG	GG	GG	GG	GG	GG	GG	GG	GG	GG	GG	GG	GG	GG	GG	GG
100048113|F|0-44:T>G-44:T>G	T/G	8	10322955	NA	NA	DArT	NA	NA	NA	K	1	0.01	0	TT	TT	TT	TT	TT	TT	TT	TT	TT	TT	TT	TT	TT	TT	TT	TT	TT	TT	TT	TT	TT	TT	TT	TT	TT	TT	TT	TT	TT	TT	TT	TT	TT	TT	TT	TT
100048148|F|0-10:T>A-10:T>A	T/A	0	0	NA	NA	DArT	NA	NA	NA	W	1	0	0.03	AA	AA	AA	AA	AA	AA	AA	AA	AA	TA	AA	AA	AA	TA	AA	AA	AA	AA	AA	AA	AA	AA	AA	TA	AA	AA	AA	AA	AA	AA	AA	AA	AA	AA	AA	AA
100048182|F|0-14:A>G-14:A>G	A/G	0	0	NA	NA	DArT	NA	NA	NA	R	0.99	0.01	0	AA	AA	AA	AA	AA	AA	AA	AA	AA	AA	AA	AA	AA	AA	AA	AA	AA	AA	AA	AA	AA	AA	AA	AA	AA	AA	AA	AA	AA	AA	AA	AA	AA	AA	AA	AA
100048196|F|0-14:G>A-14:G>A	G/A	0	0	NA	NA	DArT	NA	NA	NA	R	0.86	0.26	0.15	GG	GG	AA	AA	GG	GG	GG	AA	AA	GG	AA	GG	GG	GG	GG	AA	GG	GG	GG	GG	GA	AA	GG	GG	GG	GG	GG	AA	GG	AA	GG	AA	GG	AA	GG	GG
100048365|F|0-22:A>G-22:A>G	A/G	0	0	NA	NA	DArT	NA	NA	NA	R	1	0.37	0.23	AA	AA	GG	GG	AA	AA	GG	GG	AG	GG	GG	AA	AA	AG	AA	GG	AA	AA	AA	AA	AG	GG	AA	GG	AA	AA	AA	GG	AA	GG	AA	GG	AA	GG	AA	AA
100048533|F|0-10:T>C-10:T>C	T/C	0	0	NA	NA	DArT	NA	NA	NA	Y	1	0.35	0.22	TT	TT	CC	CC	TT	TT	CC	CC	CC	CC	CC	TT	TT	CC	TT	CC	TT	TT	TT	TT	TC	TC	TT	CC	TT	TT	TT	CC	TT	CC	TT	CC	TT	CC	TT	TT
100048604|F|0-27:G>T-27:G>T	G/T	0	0	NA	NA	DArT	NA	NA	NA	K	1	0.01	0	GG	GG	GG	GG	GG	GG	GG	GG	GG	GG	GG	GG	GG	GG	GG	GG	GG	GG	GG	GG	GG	GG	GG	GG	GG	GG	GG	GG	GG	GG	GG	GG	GG	GG	GG	GG
100048695|F|0-33:G>A-33:G>A	G/A	0	0	NA	NA	DArT	NA	NA	NA	R	1	0.02	0.01	AA	AA	AA	AA	AA	GG	AA	AA	AA	AA	AA	AA	AA	AA	AA	AA	AA	AA	AA	AA	AA	AA	AA	AA	AA	AA	AA	AA	AA	AA	AA	AA	AA	AA	AA	AA
100048752|F|0-13:G>A-13:G>A	G/A	0	0	NA	NA	DArT	NA	NA	NA	R	1	0.36	0.22	GG	GG	AA	GA	GG	GG	AA	AA	AA	AA	AA	GG	GG	AA	GG	GA	GG	GG	GG	GG	GA	AA	GG	AA	GG	GG	GG	AA	GG	AA	GG	AA	GG	AA	GG	GG
100048812|F|0-12:C>G-12:C>G	C/G	0	0	NA	NA	DArT	NA	NA	NA	S	0.83	0.01	0	CC	CC	CC	CC	CC	CC	CC	CC	CC	CC	CC	CC	CC	CC	CC	CC	CC	CC	CC	CC	CC	CC	CC	CC	CC	CC	CC	CC	CC	CC	CC	CC	CC	CC	CC	CC
100048869|F|0-9:G>T-9:G>T	G/T	0	0	NA	NA	DArT	NA	NA	NA	K	0.8	0.01	0	TT	TT	TT	TT	TT	TT	TT	TT	TT	TT	TT	TT	TT	TT	TT	TT	TT	TT	TT	TT	TT	GG	TT	TT	TT	TT	TT	TT	TT	TT	TT	TT	TT	TT	TT	TT
100048876|F|0-32:C>A-32:C>A	C/A	0	0	NA	NA	DArT	NA	NA	NA	M	0.98	0.01	0	CC	CC	CC	CC	CC	CC	CC	CC	CC	CC	CC	CC	CC	CC	CC	CC	CC	CC	CC	CC	CC	CC	CC	CC	CC	CC	CC	CC	CC	CC	CC	CC	CC	CC	CC	CC
100048909|F|0-40:A>G-40:A>G	A/G	0	0	NA	NA	DArT	NA	NA	NA	R	0.82	0	0	GG	GG	GG	GG	GG	GG	GG	GG	GG	GG	GG	GG	GG	GG	GG	GG	GG	GG	GG	GG	GG	GG	GG	GG	GG	GG	GG	GG	GG	GG	GG	GG	GG	GG	GG	GG
100048919|F|0-35:T>A-35:T>A	T/A	0	0	NA	NA	DArT	NA	NA	NA	W	0.77	0	0	AA	AA	AA	AA	AA	AA	AA	AA	AA	AA	AA	AA	AA	AA	AA	AA	AA	AA	AA	AA	AA	AA	AA	AA	AA	AA	AA	AA	AA	AA	AA	AA	AA	AA	AA	AA
100049336|F|0-31:T>A-31:T>A	T/A	0	0	NA	NA	DArT	NA	NA	NA	W	1	0.02	0.01	TT	TT	TT	TT	TT	TT	TT	TT	TT	TT	TT	TT	TT	TT	TT	TT	TT	TT	TT	TT	TT	TT	TT	TT	TT	TT	TT	TT	TT	TT	TT	TT	TT	TT	TT	TT
100049412|F|0-23:C>A-23:C>A	C/A	0	0	NA	NA	DArT	NA	NA	NA	M	0.8	0.01	0	CC	CC	CC	CC	CC	CC	CC	CC	CC	CC	CC	CC	CC	CC	CC	CC	CC	CC	CC	CC	CC	CC	CC	CC	CC	CC	CC	CC	CC	CC	CC	CC	CC	CC	CC	CC
100049423|F|0-5:T>C-5:T>C	T/C	0	0	NA	NA	DArT	NA	NA	NA	Y	0.93	0.01	0	TT	TT	TT	TT	TT	TT	TT	TT	TT	TT	TT	TT	TT	TT	TT	TT	TT	TT	TT	TT	TT	TT	TT	TT	TT	TT	TT	TT	TT	TT	TT	TT	TT	TT	TT	TT
100049472|F|0-28:C>A-28:C>A	C/A	0	0	NA	NA	DArT	NA	NA	NA	M	0.97	0.01	0	CC	CC	CC	CC	CC	CC	CC	CC	CC	CC	CC	CC	CC	CC	CC	CC	CC	CC	CC	CC	CC	CC	CC	CC	CC	CC	CC	CC	CC	CC	CC	CC	CC	CC	CC	CC
100049473|F|0-21:G>A-21:G>A	G/A	0	0	NA	NA	DArT	NA	NA	NA	R	1	0.14	0.08	AA	AA	AA	AA	AA	AA	GG	AA	AA	GG	AA	AA	AA	GG	AA	AA	AA	AA	AA	AA	AA	AA	AA	GG	AA	AA	AA	AA	AA	AA	AA	AA	AA	AA	AA	AA
100049507|F|0-23:C>G-23:C>G	C/G	0	0	NA	NA	DArT	NA	NA	NA	S	1	0.01	0	CC	CC	CC	CC	CC	CC	CC	CC	CC	CC	CC	CC	CC	CC	CC	CC	CC	CC	CC	CC	CC	CC	CC	CC	CC	CC	CC	CC	CC	CC	CC	CC	CC	CC	CC	CC
100049639|F|0-26:T>A-26:T>A	T/A	0	0	NA	NA	DArT	NA	NA	NA	W	1	0.01	0	AA	AA	AA	AA	AA	AA	AA	AA	AA	AA	AA	AA	AA	AA	AA	AA	AA	AA	AA	AA	AA	AA	AA	AA	AA	AA	AA	AA	AA	AA	AA	AA	AA	AA	AA	AA
100049642|F|0-44:G>A-44:G>A	G/A	0	0	NA	NA	DArT	NA	NA	NA	R	0.91	0.01	0	GG	GG	GG	GG	GG	GG	GG	GG	GG	GG	GG	GG	GG	GG	GG	GG	GG	GG	GG	GG	GG	GG	GG	GG	GG	GG	GG	GG	GG	GG	GG	GG	GG	GG	GG	GG
100049648|F|0-27:T>G-27:T>G	T/G	0	0	NA	NA	DArT	NA	NA	NA	K	0.97	0.01	0	TT	TT	TT	TT	TT	TT	TT	TT	TT	TT	TT	TT	TT	TT	TT	TT	TT	TT	TT	TT	TT	TT	TT	TT	TT	TT	TT	TT	TT	TT	TT	TT	TT	TT	TT	TT
100049680|F|0-9:T>A-9:T>A	T/A	0	0	NA	NA	DArT	NA	NA	NA	W	1	0.05	0.02	AA	AA	AA	AA	AA	AA	AA	TT	AA	AA	AA	AA	AA	AA	AA	AA	AA	AA	AA	AA	AA	AA	AA	AA	AA	AA	AA	AA	AA	AA	AA	AA	AA	AA	AA	AA
100049723|F|0-25:G>T-25:G>T	G/T	0	0	NA	NA	DArT	NA	NA	NA	K	0.91	0.01	0	GG	GG	GG	GG	GG	GG	GG	GG	GG	GG	GG	GG	GG	GG	GG	GG	GG	GG	GG	GG	GG	GG	GG	GG	GG	GG	GG	GG	GG	GG	GG	GG	GG	GG	GG	GG
100049732|F|0-31:A>C-31:A>C	A/C	0	0	NA	NA	DArT	NA	NA	NA	M	0.76	0	0	CC	CC	CC	CC	CC	CC	CC	CC	CC	CC	CC	CC	CC	CC	CC	CC	CC	CC	CC	CC	CC	CC	CC	CC	CC	CC	CC	CC	CC	CC	CC	CC	CC	CC	CC	CC
100049746|F|0-27:A>T-27:A>T	A/T	0	0	NA	NA	DArT	NA	NA	NA	W	0.91	0.02	0.01	AA	AA	AA	AA	AA	AA	AA	AA	AA	AA	AA	AA	AA	AA	AA	AT	AA	AA	AA	AA	AA	AA	AA	AA	AA	AA	AA	AA	AA	AA	AA	AA	AA	AA	AA	AA
100049758|F|0-5:C>T-5:C>T	C/T	0	0	NA	NA	DArT	NA	NA	NA	Y	0.71	0.19	0.08	TT	TT	TT	TT	TT	TT	CC	TT	TT	CC	TT	TT	TT	CC	TT	TT	TT	TT	TT	TT	TT	TT	TT	CC	TT	TT	TT	TT	TT	TT	TT	TT	TT	TT	TT	TT
100049873|F|0-15:A>G-15:A>G	A/G	0	0	NA	NA	DArT	NA	NA	NA	R	0.77	0	0	GG	GG	GG	GG	GG	GG	GG	GG	GG	GG	GG	GG	GG	GG	GG	GG	GG	GG	GG	GG	GG	GG	GG	GG	GG	GG	GG	GG	GG	GG	GG	GG	GG	GG	GG	GG
100050026|F|0-25:A>G-25:A>G	A/G	0	0	NA	NA	DArT	NA	NA	NA	R	0.69	0.01	0	AA	AA	AA	AA	AA	AA	AA	AA	AA	AA	AA	AA	AA	AA	AA	AA	AA	AA	AA	AA	AA	AA	AA	AA	AA	AA	AA	AA	AA	AA	AA	AA	AA	AA	AA	AA
100060155|F|0-26:C>G-26:C>G	C/G	0	0	NA	NA	DArT	NA	NA	NA	S	1	0.26	0.15	CC	CC	GG	GG	CC	CC	CC	CG	GG	CC	GG	CC	CC	CC	CC	CG	CC	CC	CC	CC	CG	GG	CC	CC	CC	CC	CC	GG	CC	GG	CC	GG	CC	GG	CC	CC
100060592|F|0-39:T>C-39:T>C	T/C	0	0	NA	NA	DArT	NA	NA	NA	Y	1	0.2	0.1	TT	TT	TT	TT	TT	TT	CC	CC	TT	CC	TT	TT	TT	TC	TT	TT	TT	TT	TT	TT	TT	TT	TT	CC	TT	TT	TT	TT	TT	TT	TT	TT	TT	TT	TT	TT
100060597|F|0-53:T>C-53:T>C	T/C	0	0	NA	NA	DArT	NA	NA	NA	Y	1	0.01	0	CC	CC	CC	CC	CC	CC	CC	CC	CC	CC	CC	CC	CC	CC	CC	CC	CC	CC	CC	CC	CC	CC	CC	CC	CC	CC	CC	CC	CC	CC	CC	CC	CC	CC	CC	CC
100060600|F|0-59:T>G-59:T>G	T/G	0	0	NA	NA	DArT	NA	NA	NA	K	0.93	0.01	0	GG	GG	GG	GG	GG	GG	GG	GG	GG	GG	GG	GG	GG	GG	GG	GG	GG	GG	GG	GG	GG	GG	GG	GG	GG	GG	GG	GG	GG	GG	GG	GG	GG	GG	GG	GG
100060602|F|0-15:A>G-15:A>G	A/G	0	0	NA	NA	DArT	NA	NA	NA	R	1	0.04	0.01	AA	AA	AG	AA	AA	AA	AG	AA	AA	AA	AA	AA	AA	AA	AA	AA	AA	AA	AA	AA	AA	AA	AA	AA	AA	AA	AA	AA	AA	AA	AA	AA	AA	AA	AA	AA
100060603|F|0-38:G>A-38:G>A	G/A	0	0	NA	NA	DArT	NA	NA	NA	R	1	0.04	0.02	GG	GG	AA	GG	GG	GG	GA	GG	GG	GG	GG	GG	GG	GG	GG	GG	GG	GG	GG	GG	GG	GG	GG	GG	GG	GG	GG	GG	GG	GG	GG	GG	GG	GG	GG	GG
100060615|F|0-62:A>T-62:A>T	A/T	0	0	NA	NA	DArT	NA	NA	NA	W	1	0.24	0.13	AA	AA	TT	TT	AA	AA	AA	AA	TT	AA	TT	AA	AA	AA	AA	TT	AA	AA	AA	AA	AT	TT	AA	AA	AA	AA	AA	TT	AA	TT	AA	TT	AA	TT	AA	AA
100060631|F|0-18:G>A-18:G>A	G/A	0	0	NA	NA	DArT	NA	NA	NA	R	1	0.03	0.01	GG	GG	GG	GG	GG	AA	GG	GG	GG	GG	GG	GG	GG	GG	GG	GG	GG	GG	GG	GG	GG	GG	GG	GG	GG	GG	GG	GG	GG	GG	GG	GG	GG	GG	GG	GG
100060658|F|0-54:T>C-54:T>C	T/C	0	0	NA	NA	DArT	NA	NA	NA	Y	1	0.01	0	CC	CC	CC	CC	CC	CC	CC	CC	CC	CC	CC	CC	CC	CC	CC	CC	CC	CC	CC	CC	CC	CC	CC	CC	CC	CC	CC	CC	CC	CC	CC	CC	CC	CC	CC	CC
100060660|F|0-23:G>T-23:G>T	G/T	0	0	NA	NA	DArT	NA	NA	NA	K	0.91	0.01	0	GG	GG	GG	GG	GG	GG	GG	GG	GG	GG	GG	GG	GG	GG	GG	GG	GG	GG	GG	GG	GG	GG	GG	GG	GG	GG	GG	GG	GG	GG	GG	GG	GG	GG	GG	GG
100060673|F|0-34:T>C-34:T>C	T/C	0	0	NA	NA	DArT	NA	NA	NA	Y	0.94	0	0.02	CC	CC	CC	CC	CC	CC	TC	CC	CC	CC	CC	CC	CC	CC	CC	CC	CC	CC	CC	CC	CC	CC	CC	CC	CC	CC	CC	CC	CC	CC	CC	CC	CC	CC	CC	CC
100060674|F|0-61:A>T-61:A>T	A/T	0	0	NA	NA	DArT	NA	NA	NA	W	1	0.05	0.01	AA	AA	AA	AA	AA	AA	AT	AA	AA	AA	AA	AA	AA	AA	AA	AA	AA	AA	AA	AA	AA	AA	AA	AA	AA	AA	AA	AA	AA	AA	AA	AA	AA	AA	AA	AA
100060792|F|0-61:C>T-61:C>T	C/T	0	0	NA	NA	DArT	NA	NA	NA	Y	1	0.01	0.01	CC	CC	CC	CC	CC	CC	CC	CC	CC	CC	CC	CC	CC	CC	CC	CC	CC	CC	CC	CC	CC	CC	CC	CC	CC	CC	CC	CC	CC	CC	CC	CC	CC	CC	CC	CC
100060803|F|0-48:C>G-48:C>G	C/G	0	0	NA	NA	DArT	NA	NA	NA	S	1	0.01	0	CC	CC	CC	CC	CC	CC	CC	CC	CC	CC	CC	CC	CC	CC	CC	CC	CC	CC	CC	CC	CC	CC	CC	CC	CC	CC	CC	CC	CC	CC	CC	CC	CC	CC	CC	CC
100060823|F|0-65:A>T-65:A>T	A/T	0	0	NA	NA	DArT	NA	NA	NA	W	0.99	0.01	0	AA	AA	AA	AA	AA	AA	AA	AA	AA	AA	AA	AA	AA	AA	AA	AA	AA	AA	AA	AA	AA	AA	AA	AA	AA	AA	AA	AA	AA	AA	AA	AA	AA	AA	AA	AA
100060898|F|0-35:C>G-35:C>G	C/G	0	0	NA	NA	DArT	NA	NA	NA	S	0.99	0.01	0	CC	CC	CC	CC	CC	CC	CC	CC	CC	CC	CC	CC	CC	CC	CC	CC	CC	CC	CC	CC	CC	CC	CC	CC	CC	CC	CC	CC	CC	CC	CC	CC	CC	CC	CC	CC
100060928|F|0-57:T>C-57:T>C	T/C	5	24034232	NA	NA	DArT	NA	NA	NA	Y	1	0.2	0.1	TT	TT	TT	TT	TT	TT	CC	CC	TT	CC	TT	TT	TT	CC	TT	TT	TT	TT	TT	TT	TT	TT	TT	CC	TT	TT	TT	TT	TT	TT	TT	TT	TT	TT	TT	TT
100060959|F|0-65:T>A-65:T>A	T/A	0	0	NA	NA	DArT	NA	NA	NA	W	0.99	0.01	0	TT	TT	TT	TT	TT	TT	TT	TT	TT	TT	TT	TT	TT	TT	TT	TT	TT	TT	TT	TA	TT	TT	TT	TT	TT	TT	TT	TT	TT	TT	TT	TT	TT	TT	TT	TT
100060983|F|0-51:A>T-51:A>T	A/T	0	0	NA	NA	DArT	NA	NA	NA	W	1	0.01	0	AA	AA	AA	AA	AA	AA	AA	AA	AA	AA	AA	AA	AA	AA	AA	AA	AA	AA	AA	AA	AA	AA	AA	AA	AA	AA	AA	AA	AA	AA	AA	AA	AA	AA	AA	AA
100061026|F|0-56:T>A-56:T>A	T/A	0	0	NA	NA	DArT	NA	NA	NA	W	1	0.2	0.17	AA	AA	TT	TA	AA	AA	TT	TT	TT	TT	TT	AA	AA	TA	AA	TA	AA	AA	AA	AA	TA	TT	AA	TA	AA	AA	AA	TT	AA	TA	AA	TT	AA	TA	AA	AA
100061204|F|0-67:A>T-67:A>T	A/T	0	0	NA	NA	DArT	NA	NA	NA	W	0.9	0.01	0	AA	AA	AA	AA	AA	AA	AA	AA	AA	AA	AA	AA	AA	AA	AA	AA	AA	AA	AA	AA	AA	AA	AA	AA	AA	AA	AA	AA	AA	AA	AA	AA	AA	AA	AA	AA
100061240|F|0-32:A>C-32:A>C	A/C	0	0	NA	NA	DArT	NA	NA	NA	M	0.92	0.01	0	CC	CC	CC	CC	CC	CC	CC	CC	CC	CC	CC	CC	CC	CC	CC	CC	CC	CC	CC	CC	CC	CC	CC	CC	CC	CC	CC	CC	CC	CC	CC	CC	CC	CC	CC	CC
100061259|F|0-60:C>A-60:C>A	C/A	4	4771050	NA	NA	DArT	NA	NA	NA	M	1	0.01	0	CC	CC	CC	CC	CC	CC	CC	CC	CC	CC	CC	CC	CC	CC	CC	CC	CC	CC	CC	CC	CC	CC	CC	CC	CC	CC	CC	CC	CC	CC	CC	CC	CC	CC	CC	CC
100061274|F|0-23:T>C-23:T>C	T/C	0	0	NA	NA	DArT	NA	NA	NA	Y	0.95	0.06	0.04	CC	CC	CC	CC	CC	CC	CC	CC	CC	CC	CC	CC	CC	CC	CC	CC	CC	CC	CC	CC	TC	CC	CC	CC	CC	CC	CC	CC	CC	CC	CC	CC	CC	CC	TT	CC
100061345|F|0-43:C>G-43:C>G	C/G	0	0	NA	NA	DArT	NA	NA	NA	S	1	0.25	0.15	CC	CC	GG	GG	CC	CC	CC	GG	GG	CC	GG	CC	CC	CC	CC	CG	CC	CC	CC	CC	CG	GG	CC	CC	CC	CC	CC	GG	CC	GG	CC	GG	CC	GG	CC	CC
100061368|F|0-64:A>T-64:A>T	A/T	0	0	NA	NA	DArT	NA	NA	NA	W	1	0.01	0	AA	AA	AA	AA	AA	AA	AA	AA	AA	AA	AA	AA	AA	AA	AA	AA	AA	AA	AA	AA	AA	AA	AA	AA	AA	AA	AA	AA	AA	AA	AA	AA	AA	AA	AA	AA
100061409|F|0-37:G>C-37:G>C	G/C	0	0	NA	NA	DArT	NA	NA	NA	S	1	0.01	0	CC	CC	CC	CC	CC	CC	CC	CC	CC	CC	CC	CC	CC	CC	CC	CC	CC	CC	CC	CC	CC	CC	CC	CC	CC	CC	CC	CC	CC	CC	CC	CC	CC	CC	CC	CC
100061464|F|0-52:A>G-52:A>G	A/G	0	0	NA	NA	DArT	NA	NA	NA	R	0.82	0.01	0	AA	AA	AA	AA	AA	AA	AA	AA	AA	AA	AA	AA	AA	AA	AA	AA	AA	AA	AA	AA	AA	AA	AA	AA	AA	AA	AA	AA	AA	AA	AA	AA	AA	AA	AA	AA
100061493|F|0-24:T>A-24:T>A	T/A	0	0	NA	NA	DArT	NA	NA	NA	W	0.98	0.03	0.01	TT	TT	TT	TT	TT	TT	TT	TT	TT	AA	TT	TT	TT	TT	TT	TT	TT	TT	TT	TT	TT	TT	TT	TT	TT	TT	TT	TT	TT	TT	TT	TT	TT	TT	TT	TT
100061519|F|0-9:T>C-9:T>C	T/C	0	0	NA	NA	DArT	NA	NA	NA	Y	0.98	0.01	0	TT	TT	TT	TT	TT	TT	TT	TT	TT	TT	TT	TT	TT	TT	TT	TT	TT	TT	TT	TT	TT	TT	TT	TT	TT	TT	TT	TT	TT	TT	TT	TT	TT	TT	TT	TT
100061520|F|0-8:A>C-8:A>C	A/C	0	0	NA	NA	DArT	NA	NA	NA	M	1	0.06	0.03	AA	AA	AA	AA	AA	AA	AA	CC	AA	AA	AA	AA	AA	AA	AA	AA	AA	AA	AA	AA	AA	AA	AA	AA	AA	AA	AA	AA	AA	AA	AA	AA	AA	AA	AA	AA
100061600|F|0-7:G>T-7:G>T	G/T	0	0	NA	NA	DArT	NA	NA	NA	K	1	0.03	0.01	GG	GG	GG	GG	GG	GG	GG	GG	GG	GG	GG	GG	GG	GG	GG	GG	GG	GG	GG	GG	GG	GG	GG	GG	GG	GG	GG	GG	GG	GG	GG	GG	GG	GG	GG	GG
100061604|F|0-13:C>A-13:C>A	C/A	5	4818601	NA	NA	DArT	NA	NA	NA	M	0.84	0.01	0	AA	AA	AA	AA	AA	AA	AA	AA	AA	AA	AA	AA	AA	AA	AA	AA	AA	AA	AA	AA	AA	AA	AA	AA	AA	AA	AA	AA	AA	AA	AA	AA	AA	AA	AA	AA
100061607|F|0-21:T>C-21:T>C	T/C	9	2277289	NA	NA	DArT	NA	NA	NA	Y	0.99	0.01	0	TT	TT	TT	TT	TT	TT	TT	TT	TT	TT	TT	TT	TT	TT	TT	TT	TT	TT	TT	TT	TT	TT	TT	TT	TT	TT	TT	TT	TT	TT	TT	TT	TT	TT	TT	TT
100061608|F|0-35:A>C-35:A>C	A/C	0	0	NA	NA	DArT	NA	NA	NA	M	1	0.01	0	AA	AA	AA	AA	AA	AA	AA	AA	AA	AA	AA	AA	AA	AA	AA	AA	AA	AA	AA	AA	AA	AA	AA	AA	AA	AA	AA	AA	AA	AA	AA	AA	AA	AA	AA	AA
100061614|F|0-11:T>C-11:T>C	T/C	0	0	NA	NA	DArT	NA	NA	NA	Y	1	0.26	0.14	TT	TT	CC	CC	TT	TT	TT	CC	CC	TT	CC	TT	TT	TT	TT	CC	TT	TT	TT	TT	TC	CC	TT	TT	TT	TT	TT	CC	TT	CC	TT	CC	TT	CC	TT	TT
100061658|F|0-48:A>C-48:A>C	A/C	0	0	NA	NA	DArT	NA	NA	NA	M	0.77	0.01	0	AA	AA	AA	AA	AA	AA	AA	AA	AA	AA	AA	AA	AA	AA	AA	AA	AA	AA	AA	AA	AA	AA	AA	AA	AA	AA	AA	AA	AA	AA	AA	AA	AA	AA	AA	AA
100061694|F|0-42:A>G-42:A>G	A/G	0	0	NA	NA	DArT	NA	NA	NA	R	0.99	0.14	0.07	AA	AA	AA	AA	AA	AA	GG	AA	AA	GG	AA	AA	AA	GG	AA	AA	AA	AA	AA	AA	AA	AA	AA	GG	AA	AA	AA	AA	AA	AA	AA	AA	AA	AA	AA	AA
100061733|F|0-38:A>T-38:A>T	A/T	0	0	NA	NA	DArT	NA	NA	NA	W	1	0.01	0	AA	AA	AA	AA	AA	AA	AA	AA	AA	AA	AA	AA	AA	AA	AA	AA	AA	AA	AA	AA	AA	AA	AA	AA	AA	AA	AA	AA	AA	AA	AA	AA	AA	AA	AA	AA
100061749|F|0-16:T>A-16:T>A	T/A	0	0	NA	NA	DArT	NA	NA	NA	W	0.99	0.05	0.02	TT	TT	TT	TT	TT	TT	TT	AA	TT	TT	TT	TT	TT	TT	TT	TT	TT	TT	TT	TT	TT	TT	TT	TT	TT	TT	TT	TT	TT	TT	TT	TT	TT	TT	TT	TT
100061829|F|0-21:A>G-21:A>G	A/G	0	0	NA	NA	DArT	NA	NA	NA	R	1	0.34	0.2	AA	AA	GG	GG	AA	AA	GG	AA	GG	GG	GG	AA	AA	GG	AA	GG	AA	AA	AA	AA	AG	GG	AA	GG	AA	AA	AA	GG	AA	GG	AA	GG	AA	GG	AA	AA
100061866|F|0-51:A>T-51:A>T	A/T	0	0	NA	NA	DArT	NA	NA	NA	W	1	0.14	0.07	AA	AA	AA	AA	AA	AA	TT	AA	AA	TT	AA	AA	AA	TT	AA	AA	AA	AA	AA	AA	AA	AA	AA	TT	AA	AA	AA	AA	AA	AA	AA	AA	AA	AA	AA	AA
100061882|F|0-47:C>T-47:C>T	C/T	0	0	NA	NA	DArT	NA	NA	NA	Y	1	0.15	0.08	CC	CC	CC	CC	CC	CC	TT	CC	CC	TT	CC	CC	CC	TT	CC	CC	CC	CC	CC	CC	CC	CC	CC	TT	CC	CC	CC	CC	CC	CC	CC	CC	CC	CC	CC	CC
100061931|F|0-18:G>A-18:G>A	G/A	0	0	NA	NA	DArT	NA	NA	NA	R	0.99	0.32	0.22	AA	AA	GG	GG	AA	AA	GG	GG	GG	GG	GG	AA	AA	GG	AA	GG	AA	AA	AA	AA	GA	GG	AA	GG	AA	AA	AA	GG	AA	GG	AA	GG	AA	GG	AA	AA
100061946|F|0-12:G>A-12:G>A	G/A	0	0	NA	NA	DArT	NA	NA	NA	R	0.9	0.37	0.23	GG	GG	AA	AA	GG	GG	AA	AA	AA	AA	AA	GG	GG	GA	GG	AA	GG	GG	GG	GG	AA	AA	GG	AA	GG	GG	GG	AA	GG	AA	GG	AA	GG	AA	GG	GG
100061947|F|0-42:C>G-42:C>G	C/G	0	0	NA	NA	DArT	NA	NA	NA	S	0.92	0.36	0.13	CC	CC	CG	CG	CC	CC	CG	CG	CG	CG	CG	CC	CC	GG	CC	GG	CC	CC	CC	CC	CG	CG	CC	CG	CC	CC	CC	GG	CC	CG	CC	CG	CC	CG	CC	CC
100066362|F|0-9:G>T-9:G>T	G/T	0	0	NA	NA	DArT	NA	NA	NA	K	1	0.09	0.04	GG	GG	GG	GG	GG	GG	GG	GG	GG	TT	GG	GG	GG	GT	GG	GG	GG	GG	GG	GG	GG	GG	GG	TT	GG	GG	GG	GG	GG	GG	GG	GG	GG	GG	GG	GG
100066405|F|0-6:A>G-6:A>G	A/G	0	0	NA	NA	DArT	NA	NA	NA	R	0.91	0	0.02	GG	GG	GG	GG	GG	GG	GG	GG	GG	AG	GG	GG	GG	AG	GG	GG	GG	GG	GG	GG	GG	GG	GG	AG	GG	GG	GG	GG	GG	GG	GG	GG	GG	GG	GG	GG
100066406|F|0-7:G>A-7:G>A	G/A	0	0	NA	NA	DArT	NA	NA	NA	R	0.94	0.09	0.04	GG	GG	GG	GG	GG	GG	GG	GG	GG	AA	GG	GG	GG	AA	GG	GG	GG	GG	GG	GG	GG	GG	GG	AA	GG	GG	GG	GG	GG	GG	GG	GG	GG	GG	GG	GG
100066623|F|0-26:T>C-26:T>C	T/C	0	0	NA	NA	DArT	NA	NA	NA	Y	1	0.36	0.22	TT	TT	CC	CC	TT	TT	CC	TC	CC	CC	TC	TT	TT	CC	TT	TC	TT	TT	TT	TT	TC	CC	TT	TC	TT	TT	TT	CC	TT	CC	TT	CC	TT	CC	TT	TT
100066627|F|0-39:G>T-39:G>T	G/T	0	0	NA	NA	DArT	NA	NA	NA	K	1	0.01	0	TT	TT	TT	TT	TT	TT	TT	TT	TT	TT	TT	TT	TT	TT	TT	TT	TT	TT	TT	GG	TT	TT	TT	TT	TT	TT	TT	TT	TT	TT	TT	TT	TT	TT	TT	TT
100066643|F|0-38:A>G-38:A>G	A/G	0	0	NA	NA	DArT	NA	NA	NA	R	1	0.09	0.04	AA	AA	AA	AA	AA	AA	AA	AA	AA	GG	AA	AA	AA	GG	AA	AA	AA	AG	AA	AA	AA	AA	AA	GG	AA	AA	AA	AA	AA	AA	AA	AA	AA	AA	AA	AA
100066723|F|0-23:C>T-23:C>T	C/T	0	0	NA	NA	DArT	NA	NA	NA	Y	1	0.01	0	CC	CC	CC	CC	CC	CC	CC	CC	CC	CC	CC	CC	CC	CC	CC	CC	CC	CC	CC	CC	CC	CC	CC	CC	CC	CC	CC	CC	CC	CC	CC	CC	CC	CC	CC	CC
100066834|F|0-18:C>A-18:C>A	C/A	0	0	NA	NA	DArT	NA	NA	NA	M	0.9	0.02	0.01	CC	CC	CC	CC	CC	CC	CC	CC	CC	CC	CC	CC	CC	CC	CC	CC	CC	CC	CC	CC	CC	CC	CC	CC	CC	CC	CC	CC	CC	CC	CC	CC	CC	CC	CC	CC
100069799|F|0-61:A>G-61:A>G	A/G	1	1790430	NA	NA	DArT	NA	NA	NA	R	1	0.01	0	AA	AA	AA	AA	AA	AA	AA	AA	AA	AA	AA	AA	AA	AA	AA	AA	AA	AA	AA	AA	AA	AA	AA	AA	AA	AA	AA	AA	AA	AA	AA	AA	AA	AA	AA	AA
100069800|F|0-66:G>T-66:G>T	G/T	1	1790430	NA	NA	DArT	NA	NA	NA	K	1	0.01	0	GG	GG	GG	GG	GG	GG	GG	GG	GG	GG	GG	GG	GG	GG	GG	GG	GG	GG	GG	GG	GG	GG	GG	GG	GG	GG	GG	GG	GG	GG	GG	GG	GG	GG	GG	GG
100069854|F|0-48:G>A-48:G>A	G/A	0	0	NA	NA	DArT	NA	NA	NA	R	1	0.04	0.02	GG	GG	GG	GG	GG	GG	GG	GG	GG	AA	GG	GG	GG	GG	GG	GG	GG	GG	GG	GG	GG	GG	GG	GG	GG	GG	GG	GG	GG	GG	GG	GG	GG	GG	GG	GG
100069888|F|0-39:C>T-39:C>T	C/T	0	0	NA	NA	DArT	NA	NA	NA	Y	1	0.16	0.08	CC	CC	CC	CC	CC	CC	TT	CC	CC	TT	CC	CC	CC	TT	CC	CC	CC	CC	CC	CC	CC	CT	CC	TT	CC	CC	CC	CC	CC	CC	CC	CC	CC	CC	CC	CC
100069907|F|0-66:C>T-66:C>T	C/T	0	0	NA	NA	DArT	NA	NA	NA	Y	1	0.15	0.08	CC	CC	CC	CC	CC	CC	TT	CC	CC	TT	CC	CC	CC	TT	CC	CC	CC	CC	CC	CC	CC	CC	CC	TT	CC	CC	CC	CC	CC	CC	CC	CC	CC	CC	CC	CC
100069931|F|0-41:C>G-41:C>G	C/G	0	0	NA	NA	DArT	NA	NA	NA	S	1	0.14	0.08	CC	CC	CC	CC	CC	CC	GG	CC	CC	GG	CC	CC	CC	GG	CC	CC	CC	CC	CC	CC	CC	CC	CC	GG	CC	CC	CC	CC	CC	CC	CC	CC	CC	CC	CC	CC
100069954|F|0-40:T>C-40:T>C	T/C	0	0	NA	NA	DArT	NA	NA	NA	Y	1	0.15	0.07	TT	TT	TT	TT	TT	TT	CC	TT	TT	CC	TT	TT	TT	TC	TT	TT	TT	TT	TT	TT	TT	TT	TT	CC	TT	TT	TT	TT	TT	TT	TT	TT	TT	TT	TT	TT
100069968|F|0-29:G>T-29:G>T	G/T	0	0	NA	NA	DArT	NA	NA	NA	K	1	0.14	0.08	TT	TT	TT	TT	TT	TT	GG	TT	TT	GG	TT	TT	TT	GG	TT	TT	TT	TT	TT	TT	TT	TT	TT	GG	TT	TT	TT	TT	TT	TT	TT	TT	TT	TT	TT	TT
100070037|F|0-60:G>A-60:G>A	G/A	0	0	NA	NA	DArT	NA	NA	NA	R	1	0.37	0.23	GG	GG	GA	AA	GG	GG	AA	AA	AA	AA	AA	GG	GG	GA	GG	GA	GG	GG	GG	AA	GA	AA	GG	AA	GG	GG	GG	AA	GG	AA	GG	AA	GG	AA	GG	GG
100070213|F|0-10:C>T-10:C>T	C/T	0	0	NA	NA	DArT	NA	NA	NA	Y	0.98	0.36	0.12	CC	CC	CT	CT	CC	CC	CT	CC	CT	CT	CT	CC	CC	CT	CC	CT	CC	CC	CC	CC	CT	CT	CC	CT	CC	CC	CC	CT	CC	CT	CC	CT	CC	CT	CC	CC
100070226|F|0-41:T>C-41:T>C	T/C	0	0	NA	NA	DArT	NA	NA	NA	Y	1	0.03	0.1	CC	CC	TT	TC	CC	CC	CC	TC	TC	TC	TC	CC	CC	TC	CC	TC	CC	CC	CC	CC	TC	TC	CC	TC	CC	CC	CC	TC	CC	TC	CC	TC	CC	TC	CC	CC
100070227|F|0-52:T>C-52:T>C	T/C	0	0	NA	NA	DArT	NA	NA	NA	Y	1	0.32	0.19	TT	TT	CC	CC	TT	TT	TT	CC	CC	CC	CC	TT	TT	TC	TT	CC	TT	TT	TT	TT	TC	CC	TT	CC	TT	TC	TT	CC	TT	CC	TT	CC	TT	CC	TC	TT
100070248|F|0-6:G>A-6:G>A	G/A	0	0	NA	NA	DArT	NA	NA	NA	R	1	0.01	0	GG	GG	GG	GG	GG	GG	GG	GG	GG	GG	GG	GG	GG	GG	GG	GG	GG	GG	GG	GG	GG	GA	GG	GG	GG	GG	GG	GG	GG	GG	GG	GG	GG	GG	GG	GG
100070249|F|0-18:T>C-18:T>C	T/C	0	0	NA	NA	DArT	NA	NA	NA	Y	1	0.01	0.01	TT	TT	TT	TT	TT	TT	TT	TT	TT	TT	TT	TT	TT	TT	TT	TT	TT	TT	TT	TT	TT	TC	TT	TT	TT	TT	TT	TT	TT	TT	TT	TT	TT	TT	TT	TT
100070261|F|0-39:T>C-39:T>C	T/C	0	0	NA	NA	DArT	NA	NA	NA	Y	0.99	0.36	0.23	TT	TT	CC	CC	TT	TT	CC	CC	CC	CC	CC	TT	TT	CC	TT	TC	TT	TT	TT	TT	TC	CC	TT	CC	TT	TT	TT	CC	TT	CC	TT	CC	TT	CC	TT	TT
100070347|F|0-48:C>T-48:C>T	C/T	7	4501357	NA	NA	DArT	NA	NA	NA	Y	1	0.37	0.22	CC	CC	TT	TT	CC	CC	TT	TT	TT	TT	TT	CC	CT	CT	CC	CT	CC	CC	CC	CC	CT	TT	CC	TT	CC	CC	CC	TT	CC	TT	CC	TT	CC	TT	CC	CC
100070508|F|0-32:T>A-32:T>A	T/A	0	0	NA	NA	DArT	NA	NA	NA	W	1	0.01	0.01	AA	TT	TT	TT	TT	TT	TT	TT	TT	TT	TT	TT	TT	TT	TT	TT	TT	TT	TT	TT	TT	TT	TT	TT	TT	TT	TT	TT	TT	TT	TT	TT	TT	TT	TT	TT
100070528|F|0-26:T>C-26:T>C	T/C	0	0	NA	NA	DArT	NA	NA	NA	Y	1	0.13	0.07	CC	CC	CC	CC	CC	CC	TT	CC	CC	TT	CC	CC	CC	TC	CC	CC	CC	CC	CC	CC	CC	CC	CC	TT	CC	CC	CC	CC	CC	CC	CC	CC	CC	CC	CC	CC
100070531|F|0-14:A>G-14:A>G	A/G	1	9569667	NA	NA	DArT	NA	NA	NA	R	1	0.35	0.21	AA	AA	AG	GG	AG	AA	GG	GG	GG	GG	GG	AA	AA	AG	AA	GG	AA	AA	AA	AA	AG	GG	AA	GG	AA	AA	AA	GG	AA	GG	AA	GG	AA	GG	AA	AA
100072246|F|0-13:A>C-13:A>C	A/C	0	0	NA	NA	DArT	NA	NA	NA	M	0.96	0.13	0.07	AA	AA	AA	AA	AA	AA	AA	CC	AA	CC	AA	AA	AA	CC	AA	AA	AA	AA	AA	AA	AA	AA	AA	CC	AA	AA	AA	AA	AA	AA	AA	AA	AA	AA	AA	AA
100072252|F|0-17:G>A-17:G>A	G/A	0	0	NA	NA	DArT	NA	NA	NA	R	0.99	0.01	0	GG	GG	GG	GG	GG	GG	GG	GG	GG	GG	GG	GG	GG	GG	GG	GG	GG	GG	GG	GG	GG	GG	GG	GG	GG	GG	GG	GG	GG	GG	GG	GG	GG	GG	GG	GG
100072289|F|0-9:T>G-9:T>G	T/G	0	0	NA	NA	DArT	NA	NA	NA	K	0.99	0.01	0	TT	TT	TT	TT	TT	TT	TT	TT	TT	TT	TT	TG	TT	TT	TT	TT	TT	TT	TT	TT	TT	TT	TT	TT	TT	TT	TT	TT	TT	TT	TT	TT	TT	TT	TT	TT
100072331|F|0-27:A>T-27:A>T	A/T	0	0	NA	NA	DArT	NA	NA	NA	W	1	0.35	0.22	AA	AA	TT	TT	AA	AA	TT	TT	TT	TT	TT	AA	AA	TT	AA	TT	AA	AA	AA	AA	AT	TT	AA	TT	AA	AA	AA	TT	AA	TT	AA	TT	AA	TT	AA	AA
100072361|F|0-25:C>T-25:C>T	C/T	0	0	NA	NA	DArT	NA	NA	NA	Y	0.88	0.02	0	CC	CC	CC	CC	CC	CC	CC	CC	CC	CC	CC	CC	CC	CC	CC	CC	CC	CC	CC	CC	CC	CC	CC	CC	CC	CC	CC	CC	CC	CC	CC	CC	CC	CC	CC	CC
100073695|F|0-60:A>T-60:A>T	A/T	0	0	NA	NA	DArT	NA	NA	NA	W	0.87	0.01	0	AA	AA	AA	AA	AA	AA	AA	AA	AA	AA	AA	AA	AA	AA	AA	AA	AA	AA	AA	AA	AA	AA	AA	AA	AA	AA	AA	AA	AA	AA	AA	AA	AA	AA	AA	AA
100073695|F|0-63:C>G-63:C>G	C/G	0	0	NA	NA	DArT	NA	NA	NA	S	0.87	0.01	0	GG	GG	GG	GG	GG	GG	GG	GG	GG	GG	GG	GG	GG	GG	GG	GG	GG	GG	GG	GG	GG	CC	GG	GG	GG	GG	GG	GG	GG	GG	GG	GG	GG	GG	GG	GG
100073700|F|0-37:C>A-37:C>A	C/A	0	0	NA	NA	DArT	NA	NA	NA	M	1	0.01	0	CC	CC	CC	CC	CC	CC	CC	CC	CC	CC	CC	CC	CC	CC	CC	CC	CC	CC	CC	CC	CC	CC	CC	CC	CC	CC	CC	CC	CC	CC	CC	CC	CC	CC	CC	CC
100073854|F|0-17:G>A-17:G>A	G/A	0	0	NA	NA	DArT	NA	NA	NA	R	0.77	0	0	AA	AA	AA	AA	AA	AA	AA	AA	AA	AA	AA	AA	AA	AA	AA	AA	AA	AA	AA	AA	AA	AA	AA	AA	AA	AA	AA	AA	AA	AA	AA	AA	AA	AA	AA	AA
100073854|F|0-24:C>T-24:C>T	C/T	0	0	NA	NA	DArT	NA	NA	NA	Y	0.81	0.01	0.01	TT	TT	TT	TT	TT	TT	TT	TT	TT	TT	TT	TT	TT	TT	TT	TT	TT	TT	TT	TT	TT	TT	TT	TT	TT	TT	TT	TT	TT	TT	TT	TT	TT	TT	TT	TT
100073855|F|0-43:G>A-43:G>A	G/A	0	0	NA	NA	DArT	NA	NA	NA	R	0.99	0.01	0	GG	GG	GG	GG	GG	GG	GG	GG	GG	GG	GG	GG	GG	GG	GG	GG	GG	GG	GG	GG	GG	GG	GG	GG	GG	GG	GG	GG	GG	GG	GG	GG	GG	GG	GG	GG
100073909|F|0-41:C>A-41:C>A	C/A	0	0	NA	NA	DArT	NA	NA	NA	M	0.98	0.01	0	CC	CC	CC	CC	CC	CC	CC	CC	CC	CC	CC	CC	CC	CC	CC	CC	CC	CC	CC	CC	CC	CC	CC	CC	CC	CC	CC	CC	CC	CC	CC	CC	CC	CC	CC	CC
100073948|F|0-11:C>T-11:C>T	C/T	0	0	NA	NA	DArT	NA	NA	NA	Y	0.87	0.02	0.01	CC	CC	CC	CC	CC	CC	CC	CC	CC	CC	CC	CC	CC	CC	CC	CC	CC	CC	CC	CC	CC	CC	CC	CC	CC	CC	CC	CC	CC	CC	CC	CC	CC	CC	CC	CC
100074759|F|0-14:C>G-14:C>G	C/G	0	0	NA	NA	DArT	NA	NA	NA	S	1	0.01	0	CC	CC	CC	CC	CC	CC	CC	CC	CC	CC	CC	CC	CC	CC	CC	CC	CC	CC	CC	CC	CC	CC	CC	CC	CC	CC	CC	CC	CC	CC	CC	CC	CC	CC	CC	CC
100074760|F|0-16:G>C-16:G>C	G/C	0	0	NA	NA	DArT	NA	NA	NA	S	1	0.01	0	GG	GG	GG	GG	GG	GG	GG	GG	GG	GG	GG	GG	GG	GG	GG	GG	GG	GG	GG	GG	GG	GG	GG	GG	GG	GG	GG	GG	GG	GG	GG	GG	GG	GG	GG	GG
100074761|F|0-20:A>G-20:A>G	A/G	0	0	NA	NA	DArT	NA	NA	NA	R	1	0.01	0	AA	AA	AA	AA	AA	AA	AA	AA	AA	AA	AA	AA	AA	AA	AA	AA	AA	AA	AA	AA	AA	AA	AA	AA	AA	AA	AA	AA	AA	AA	AA	AA	AA	AA	AA	AA
100074774|F|0-29:C>G-29:C>G	C/G	0	0	NA	NA	DArT	NA	NA	NA	S	0.99	0.01	0	CC	CC	CC	CC	CC	CC	CC	CC	CC	CC	CC	CC	CC	CC	CC	CC	CC	CC	CC	CC	CC	CC	CC	CC	CC	CC	CC	CC	CC	CC	CC	CC	CC	CC	CC	CC
100074802|F|0-10:C>T-10:C>T	C/T	0	0	NA	NA	DArT	NA	NA	NA	Y	0.9	0.01	0	CC	CC	CC	CC	CC	CC	CC	CC	CC	CC	CC	CC	CC	CC	CC	CC	CC	CC	CC	CC	CC	CC	CC	CC	CC	CC	CC	CC	CC	CC	CC	CC	CC	CC	CC	CC
100075363|F|0-7:G>A-7:G>A	G/A	0	0	NA	NA	DArT	NA	NA	NA	R	1	0.01	0	GG	GG	GG	GG	GG	GG	GG	GG	GG	GG	GG	GG	GG	GG	GG	GG	GG	GG	GG	GG	GG	GG	GG	GG	GG	GG	GG	GG	GG	GG	GG	GG	GG	GG	GG	GG
100075365|F|0-65:G>A-65:G>A	G/A	0	0	NA	NA	DArT	NA	NA	NA	R	1	0.01	0.01	GG	GG	GG	GG	GG	GG	GG	GG	GG	GG	GG	GG	GG	GG	GG	GG	GG	GG	GG	GG	GG	GG	GG	GG	GG	GG	GG	GG	GG	GG	GG	GG	GG	GG	GG	GG
100075397|F|0-29:G>A-29:G>A	G/A	0	0	NA	NA	DArT	NA	NA	NA	R	1	0.11	0.03	GG	GG	GG	GG	GG	GG	GA	GG	GG	GA	GG	GG	GG	GG	GG	GG	GG	GG	GG	GG	GG	GG	GG	GA	GG	GG	GG	GG	GG	GG	GG	GG	GG	GG	GG	GG
100075398|F|0-45:T>C-45:T>C	T/C	0	0	NA	NA	DArT	NA	NA	NA	Y	0.93	0.12	0.07	CC	CC	CC	CC	CC	CC	TT	CC	CC	TT	CC	CC	CC	TT	CC	CC	CC	CC	CC	CC	CC	CC	CC	TT	CC	CC	CC	CC	CC	CC	CC	CC	CC	CC	CC	CC
100075432|F|0-11:A>G-11:A>G	A/G	0	0	NA	NA	DArT	NA	NA	NA	R	0.96	0.27	0.08	AA	AA	AG	AG	AA	AA	AA	AG	AG	AA	AG	AA	AA	AA	AA	AG	AA	AA	AA	AA	AA	AG	AA	AA	AA	AA	AA	AG	AA	AG	AA	AG	AA	AG	AA	AA
100075433|F|0-21:A>G-21:A>G	A/G	0	0	NA	NA	DArT	NA	NA	NA	R	0.84	0.01	0	AA	AA	AA	AA	AA	AA	AA	AA	AA	AA	AA	AA	AA	AA	AA	AA	AA	AA	AA	AA	AA	AA	AA	AA	AA	AA	AA	AA	AA	AA	AA	AA	AA	AA	AA	AA
100075434|F|0-34:A>G-34:A>G	A/G	0	0	NA	NA	DArT	NA	NA	NA	R	0.63	0.01	0.01	AA	AA	AA	AA	AA	AA	AA	AA	AA	AA	AA	AA	AA	AA	AA	AA	AA	AA	AA	AA	AA	AA	AA	AA	AA	AA	AA	AA	AA	AA	AA	AA	AA	AA	AA	AA
100075435|F|0-54:A>T-54:A>T	A/T	0	0	NA	NA	DArT	NA	NA	NA	W	0.88	0.29	0.15	AA	AA	TT	TT	AA	AA	AA	TT	TT	AA	TT	AA	AA	AA	AA	TT	AA	AA	AA	AA	AA	TT	AA	AA	AA	AA	AA	TT	AA	TT	AA	TT	AA	TT	AA	AA
100075536|F|0-10:A>G-10:A>G	A/G	0	0	NA	NA	DArT	NA	NA	NA	R	0.71	0.01	0.01	AA	AA	AA	AA	AA	AA	AA	AA	AA	AA	AA	AA	AA	AA	AA	AA	AA	AA	AA	AA	AA	AA	AA	AA	AA	AA	AA	AA	AA	AA	AA	AA	AA	AA	AA	AA
100076077|F|0-36:A>G-36:A>G	A/G	0	0	NA	NA	DArT	NA	NA	NA	R	1	0.38	0.23	AA	AA	GG	GG	AA	AA	GG	AG	GG	GG	GG	AA	AA	AG	AA	AG	AA	AA	AA	AA	AG	AG	AA	GG	AA	AA	AA	GG	AA	GG	AA	GG	AA	GG	AA	AA
100076090|F|0-47:A>T-47:A>T	A/T	8	41447270	NA	NA	DArT	NA	NA	NA	W	0.97	0.01	0	AA	AA	AA	AA	AA	AA	AA	AA	AA	AA	AA	AA	AA	AA	AA	AA	AA	AA	AA	AA	AA	AA	AA	AA	AA	AA	AA	AA	AA	AA	AA	AA	AA	AA	AA	AA
100076536|F|0-8:G>A-8:G>A	G/A	0	0	NA	NA	DArT	NA	NA	NA	R	0.92	0.01	0	GG	GG	GG	GG	GG	GG	GG	GG	GG	GG	GG	GG	GG	GG	GG	GG	GG	GG	GG	GG	GG	GG	GG	GG	GG	GG	GG	GG	GG	GG	GG	GG	GG	GG	GG	GG
100076537|F|0-11:A>G-11:A>G	A/G	0	0	NA	NA	DArT	NA	NA	NA	R	0.99	0.01	0	AA	AA	AA	AA	AA	AA	AA	AA	AA	AA	AA	AA	AA	AA	AA	AA	AA	AA	AA	AA	AA	AA	AA	AA	AA	AA	AA	AA	AA	AA	AA	AA	AA	AA	AA	AA
100076538|F|0-20:C>A-20:C>A	C/A	0	0	NA	NA	DArT	NA	NA	NA	M	0.98	0.01	0	CC	CC	CC	CC	CC	CC	CC	CC	CC	CC	CC	CC	CC	CC	CC	CC	CC	CC	CC	CC	CC	CC	CC	CC	CC	CC	CC	CC	CC	CC	CC	CC	CC	CC	CC	CC
100076539|F|0-42:T>C-42:T>C	T/C	0	0	NA	NA	DArT	NA	NA	NA	Y	0.89	0.01	0	TT	TT	TT	TT	TT	TT	TT	TT	TT	TT	TT	TT	TT	TT	TT	TT	TT	TT	TT	TT	TT	TT	TT	TT	TT	TT	TT	TT	TT	TT	TT	TT	TT	TT	TT	TT
100076556|F|0-32:G>A-32:G>A	G/A	0	0	NA	NA	DArT	NA	NA	NA	R	0.89	0.02	0.03	AA	AA	AA	AA	AA	AA	GA	AA	AA	GG	AA	AA	AA	GG	AA	AA	AA	AA	GA	AA	AA	AA	GA	GA	AA	AA	AA	AA	AA	AA	AA	AA	AA	AA	AA	AA
100076557|F|0-31:A>G-31:A>G	A/G	0	0	NA	NA	DArT	NA	NA	NA	R	0.99	0.1	0.03	AA	AA	AA	AA	AA	AA	AG	AA	AA	AG	AA	AA	AA	AG	AA	AA	AA	AA	AG	AA	AA	AA	AG	AG	AA	AA	AA	AA	AA	AA	AA	AA	AA	AA	AA	AA
100076558|F|0-33:A>G-33:A>G	A/G	0	0	NA	NA	DArT	NA	NA	NA	R	0.95	0.11	0.04	AA	AA	AA	AA	AA	AA	AG	AA	AA	GG	AA	AA	AA	GG	AA	AA	AA	AA	AG	AA	AA	AA	AG	AG	AA	AA	AA	AA	AA	AA	AA	AA	AA	AA	AA	AA
100077049|F|0-8:G>C-8:G>C	G/C	0	0	NA	NA	DArT	NA	NA	NA	S	1	0.02	0.01	GG	GG	GG	GG	GG	GG	GG	GG	GG	GG	GG	GG	GG	GG	GG	GG	GG	GG	GG	GG	GG	GG	GG	GG	GG	GG	GG	GG	GG	GG	GG	GG	GG	GG	GG	GG
100077051|F|0-17:A>G-17:A>G	A/G	0	0	NA	NA	DArT	NA	NA	NA	R	1	0.02	0.01	AA	AA	AA	AA	AA	AA	AA	AA	AA	AA	AA	AA	AA	AA	AA	AA	AA	AA	AA	AA	AA	AA	AA	AA	AA	AA	AA	AA	AA	AA	AA	AA	AA	AA	AA	AA
100078699|F|0-46:T>C-46:T>C	T/C	0	0	NA	NA	DArT	NA	NA	NA	Y	0.9	0.34	0.22	TT	TT	CC	CC	TT	TT	CC	CC	CC	CC	CC	TT	TT	CC	TT	CC	TT	TT	TT	TT	TC	CC	TT	CC	TT	TT	TT	CC	TT	CC	TT	CC	TT	CC	TT	TT
100078715|F|0-15:G>C-15:G>C	G/C	0	0	NA	NA	DArT	NA	NA	NA	S	0.77	0.01	0	CC	CC	CC	CC	CC	CC	CC	CC	CC	CC	CC	CC	CC	CC	CC	CC	CC	CC	CC	CC	CC	CC	CC	CC	CC	CC	CC	CC	CC	CC	CC	CC	CC	CC	CC	CC
100078716|F|0-23:C>A-23:C>A	C/A	0	0	NA	NA	DArT	NA	NA	NA	M	0.77	0.01	0.01	CC	CC	CC	CC	CC	CC	CC	CC	CC	CC	CC	CC	CC	CC	CC	CC	CC	CC	CC	CC	CC	CC	CC	CC	CC	CC	CC	CC	CC	CC	CC	CC	CC	CC	CC	CC
100078873|F|0-62:G>A-62:G>A	G/A	0	0	NA	NA	DArT	NA	NA	NA	R	0.98	0.44	0.35	GA	GA	GA	GA	GA	GA	GA	GG	GG	GG	GG	GA	GA	GG	GA	GA	GA	GA	GG	GA	GA	GA	GA	GA	GG	GA	GA	GG	GA	GA	GA	GG	GA	GG	GA	GA
100079072|F|0-50:A>G-50:A>G	A/G	0	0	NA	NA	DArT	NA	NA	NA	R	1	0.35	0.12	AA	AA	AG	AG	AA	AA	AG	AG	AG	AG	AG	AA	AA	AG	AA	AG	AA	AA	AA	AA	AG	AG	AA	AG	AA	AA	AA	AG	AA	AG	AA	AG	AA	AG	AA	AA
100079185|F|0-29:T>A-29:T>A	T/A	0	0	NA	NA	DArT	NA	NA	NA	W	1	0.14	0.07	TT	TT	TT	TT	TT	TT	AA	TT	TT	AA	TT	TT	TT	TA	TT	TT	TT	TT	TT	TT	TT	TT	TT	AA	TT	TT	TT	TT	TT	TT	TT	TT	TT	TT	TT	TT
100079534|F|0-56:C>G-56:C>G	C/G	0	0	NA	NA	DArT	NA	NA	NA	S	0.96	0.01	0	CC	CC	CC	CC	CC	CC	CC	CC	CC	CC	CC	CC	CC	CC	CC	CC	CC	CC	CC	CC	CC	CC	CC	CC	CC	CC	CC	CC	CC	CC	CC	CC	CC	CC	CC	CC
100079674|F|0-9:G>A-9:G>A	G/A	0	0	NA	NA	DArT	NA	NA	NA	R	0.83	0	0	AA	AA	AA	AA	AA	AA	AA	AA	AA	AA	AA	AA	AA	AA	AA	AA	AA	AA	AA	AA	AA	AA	AA	AA	AA	AA	AA	AA	AA	AA	AA	AA	AA	AA	AA	AA
100079675|F|0-15:C>T-15:C>T	C/T	0	0	NA	NA	DArT	NA	NA	NA	Y	0.99	0.01	0	CC	CC	CC	CC	CC	CC	CC	CC	CC	CC	CC	CC	CC	CC	CC	CC	CC	CC	CC	CC	CC	CC	CC	CC	CC	CC	CC	CC	CC	CC	CC	CC	CC	CC	CC	CC
100079811|F|0-11:T>C-11:T>C	T/C	0	0	NA	NA	DArT	NA	NA	NA	Y	0.99	0.01	0	TT	TT	TT	TT	TT	TT	TT	TT	TT	TT	TT	TT	TT	TT	TT	TT	TT	TT	TT	TT	TT	TT	TT	TT	TT	TT	TT	TT	TT	TT	TT	TT	TT	TT	TT	TT
100079812|F|0-24:C>T-24:C>T	C/T	0	0	NA	NA	DArT	NA	NA	NA	Y	0.98	0	0	TT	TT	TT	TT	TT	TT	TT	TT	TT	TT	TT	TT	TT	TT	TT	TT	TT	TT	TT	TT	TT	TT	TT	TT	TT	TT	TT	TT	TT	TT	TT	TT	TT	TT	TT	TT
100079812|F|0-30:T>C-30:T>C	T/C	0	0	NA	NA	DArT	NA	NA	NA	Y	0.93	0	0	CC	CC	CC	CC	CC	CC	CC	CC	CC	CC	CC	CC	CC	CC	CC	CC	CC	CC	CC	CC	CC	CC	CC	CC	CC	CC	CC	CC	CC	CC	CC	CC	CC	CC	CC	CC
100079812|F|0-65:C>T-65:C>T	C/T	0	0	NA	NA	DArT	NA	NA	NA	Y	1	0	0	TT	TT	TT	TT	TT	TT	TT	TT	TT	TT	TT	TT	TT	TT	TT	TT	TT	TT	TT	TT	TT	TT	TT	TT	TT	TT	TT	TT	TT	TT	TT	TT	TT	TT	TT	TT
100079814|F|0-52:G>A-52:G>A	G/A	0	0	NA	NA	DArT	NA	NA	NA	R	1	0.01	0	GG	GG	GG	GG	GG	GG	GG	GG	GG	GG	GG	GG	GG	GG	GG	GG	GG	GG	GG	GG	GG	GG	GG	GG	GG	GG	GG	GG	GG	GG	GG	GG	GG	GG	GG	GG
100079968|F|0-23:T>C-23:T>C	T/C	0	0	NA	NA	DArT	NA	NA	NA	Y	0.93	0.01	0	TT	TT	TT	TT	TT	TT	TT	TT	TT	TT	TT	TT	TT	TT	TT	TT	TT	TT	TT	TT	TT	TT	TT	TT	TT	TT	TT	TT	TT	TT	TT	TT	TT	TT	TT	TT
100080267|F|0-5:A>T-5:A>T	A/T	0	0	NA	NA	DArT	NA	NA	NA	W	0.84	0.05	0.1	TT	TT	AT	AT	TT	TT	AT	TT	AT	AT	TT	TT	TT	TT	TT	AT	TT	TT	TT	AT	TT	AT	TT	AT	TT	TT	TT	AT	TT	AT	TT	AT	TT	AT	TT	TT
100080268|F|0-7:A>C-7:A>C	A/C	0	0	NA	NA	DArT	NA	NA	NA	M	0.98	0.3	0.09	AA	AA	AC	AC	AA	AA	AC	AA	AC	AC	AA	AA	AA	AA	AA	AC	AA	AA	AA	AC	AA	AC	AA	AC	AA	AA	AA	AC	AA	AC	AA	AC	AA	AC	AA	AA
100080270|F|0-55:G>A-55:G>A	G/A	0	0	NA	NA	DArT	NA	NA	NA	R	0.85	0.33	0.21	GG	GG	AA	AA	GG	GG	AA	GG	AA	AA	AA	GG	GG	AA	GG	AA	GG	GG	GG	AA	AA	AA	GG	AA	GG	GG	GG	AA	GG	AA	GG	AA	GG	AA	GG	GG
100080613|F|0-32:G>A-32:G>A	G/A	0	0	NA	NA	DArT	NA	NA	NA	R	0.99	0.2	0.06	GG	GG	GG	GA	GG	GG	GG	GA	GG	GG	GA	GG	GG	GG	GG	GA	GG	GG	GG	GG	GG	GG	GG	GG	GG	GG	GG	GA	GG	GA	GG	GA	GG	GA	GG	GG
100081029|F|0-24:T>C-24:T>C	T/C	0	0	NA	NA	DArT	NA	NA	NA	Y	0.99	0.05	0.01	TT	TT	TT	TT	TT	TT	TT	TT	TT	TC	TT	TT	TT	TT	TT	TT	TT	TT	TT	TT	TT	TT	TT	TT	TT	TT	TT	TT	TT	TT	TT	TT	TT	TT	TT	TT
100081030|F|0-42:A>T-42:A>T	A/T	0	0	NA	NA	DArT	NA	NA	NA	W	1	0.05	0.01	AA	AA	AA	AA	AA	AA	AA	AA	AA	AT	AA	AA	AA	AA	AA	AA	AA	AA	AA	AA	AA	AA	AA	AA	AA	AA	AA	AA	AA	AA	AA	AA	AA	AA	AA	AA
100081264|F|0-6:G>A-6:G>A	G/A	0	0	NA	NA	DArT	NA	NA	NA	R	0.99	0.01	0	GG	GG	GG	GG	GG	GG	GG	GG	GG	GG	GG	GG	GG	GG	GG	GG	GG	GG	GG	GG	GG	GG	GG	GG	GG	GG	GG	GG	GG	GG	GG	GG	GG	GG	GG	GG
100081267|F|0-53:T>C-53:T>C	T/C	0	0	NA	NA	DArT	NA	NA	NA	Y	0.98	0.01	0	TT	TT	TT	TT	TT	TT	TT	TT	TT	TT	TT	TT	TT	TT	TT	TT	TT	TT	TT	TT	TT	TT	TT	TT	TT	TT	TT	TT	TT	TT	TT	TT	TT	TT	TT	TT
100081718|F|0-22:A>G-22:A>G	A/G	0	0	NA	NA	DArT	NA	NA	NA	R	1	0.01	0	AA	AA	AA	AA	AA	AA	AA	AA	AA	AA	AA	AA	AA	AA	AA	AA	AA	AA	AA	AA	AA	AA	AA	AA	AA	AA	AA	AA	AA	AA	AA	AA	AA	AA	AA	AA
100081756|F|0-54:G>C-54:G>C	G/C	0	0	NA	NA	DArT	NA	NA	NA	S	0.94	0.05	0.15	GC	GC	CC	CC	GC	CC	CC	CC	CC	CC	CC	CC	GC	CC	CC	CC	CC	CC	GC	CC	CC	CC	GC	CC	CC	GC	GC	CC	CC	CC	GC	CC	CC	CC	CC	CC
100081756|F|0-7:A>G-7:A>G	A/G	0	0	NA	NA	DArT	NA	NA	NA	R	0.85	0.41	0.26	AA	AA	GG	GG	AA	GG	GG	GG	GG	GG	GG	GG	AG	GG	GG	GG	GG	GG	AA	GG	GG	GG	AA	GG	GG	AA	AA	GG	GG	GG	AA	GG	GG	GG	GG	GG
100081757|F|0-16:T>A-16:T>A	T/A	0	0	NA	NA	DArT	NA	NA	NA	W	0.87	0.15	0.18	TA	TT	AA	AA	TA	AA	AA	AA	AA	AA	AA	AA	TA	AA	AA	AA	AA	AA	TA	AA	AA	AA	TT	AA	AA	TA	TA	AA	AA	AA	TA	AA	AA	AA	AA	AA
100081757|F|0-55:G>A-55:G>A	G/A	0	0	NA	NA	DArT	NA	NA	NA	R	0.86	0.11	0.17	GA	GG	AA	AA	GA	AA	AA	AA	AA	AA	AA	AA	GA	AA	AA	AA	AA	AA	GA	AA	AA	AA	GA	AA	AA	GA	GA	AA	AA	AA	GA	AA	AA	AA	AA	AA
100081962|F|0-10:A>G-10:A>G	A/G	0	0	NA	NA	DArT	NA	NA	NA	R	1	0.37	0.12	AA	AA	AG	AG	AA	AA	AG	AG	AG	AG	AG	AA	AA	AG	AA	AG	AA	AA	AA	AG	AG	AG	AA	AG	AA	AA	AA	AG	AA	AG	AA	AG	AA	AG	AA	AA
100082037|F|0-53:G>C-53:G>C	G/C	0	0	NA	NA	DArT	NA	NA	NA	S	0.96	0.34	0.11	GG	GG	GC	GC	GG	GG	GC	GC	GC	GC	GC	GG	GG	GC	GG	GC	GG	GG	GG	GG	GC	GG	GG	GC	GG	GG	GG	GC	GG	GC	GG	GC	GG	GC	GG	GG
100082081|F|0-8:T>G-8:T>G	T/G	0	0	NA	NA	DArT	NA	NA	NA	K	0.74	0.01	0	TT	TT	TT	TT	TT	TT	TT	TT	TT	TT	TT	TT	TT	TT	TT	TT	TT	TT	TT	TT	TT	TT	TT	TT	TT	TT	TT	TT	TT	TT	TT	TT	TT	TT	TT	TT
[truncated: 246 more columns]
